# Supplementary material for: Crystal structure of DRIK1, a stress-responsive receptor-like pseudokinase, reveals the molecular basis for the absence of ATP binding
Source: BMC Plant Biol. 2020 Apr 15;20:158. doi: 10.1186/s12870-020-2328-3 (PMC7158045; doi:10.1186/s12870-020-2328-3)
Supplement: Supplementary file 6 — Additional file 6: Table S1. Small molecule library thermal profiling for DRIK1 hits identification. [file 12870_2020_2328_MOESM6_ESM.xls]

## Sheet: ZmDRIK1-R187-P492
Supplemental Table S1. Small molecule library thermal profiling for DRIK1 hits identification
Well	Protein	Ligand	Tm B	dTm B	M.w.	Targets	Information
E15	ZmDRIK1-R187-P492	Foretinib (GSK1363089)	57.329	5.57661	632.65	VEGFR,c-Met	Foretinib (GSK1363089) is an ATP-competitive inhibitor of HGFR and VEGFR, mostly for Met and KDR with IC50 of 0.4 nM and 0.9 nM. Less potent against Ron, Flt-1/3/4, Kit, PDGFRα/β and Tie-2, and little activity to FGFR1 and EGFR. Phase 2.
A02	ZmDRIK1-R187-P492	ENMD-2076	56.0721	4.31972	375.47	Aurora Kinase,FLT3,VEGFR	ENMD-2076 has selective activity against Aurora A and Flt3 with IC50 of 14 nM and 1.86 nM, 25-fold selective for Aurora A than over Aurora B and less potent to VEGFR2/KDR and VEGFR3, FGFR1 and FGFR2 and PDGFRα. Phase 2.
I02	ZmDRIK1-R187-P492	WHI-P154	53.5106	1.7583
M14	ZmDRIK1-R187-P492	AVL-292	53.0718	1.31948
A05	ZmDRIK1-R187-P492	Lapatinib (GW-572016) Ditosylate	53.0094	1.25704
E23	ZmDRIK1-R187-P492	GNF-5	52.9105	1.15815
M10	ZmDRIK1-R187-P492	MK-8745	52.7351	0.982765
D04	ZmDRIK1-R187-P492	WYE-354	52.7225	0.9701
I07	ZmDRIK1-R187-P492	AS-252424	52.6366	0.884266
G24	ZmDRIK1-R187-P492	Butein	52.6342	0.881866
J17	ZmDRIK1-R187-P492	Dovitinib (TKI-258) Dilactic Acid	52.5069	0.754562
M12	ZmDRIK1-R187-P492	AZD3463	52.4921	0.739769
J06	ZmDRIK1-R187-P492	Piceatannol	52.4858	0.73341
P08	ZmDRIK1-R187-P492	PD168393	52.4766	0.724251
I16	ZmDRIK1-R187-P492	RKI-1447	52.4686	0.716248
P21	ZmDRIK1-R187-P492	IMD 0354	52.391	0.638641
N17	ZmDRIK1-R187-P492	TAK-285	52.3312	0.578899
O22	ZmDRIK1-R187-P492	LDC000067	52.2852	0.532856
P12	ZmDRIK1-R187-P492	CGK 733	52.2195	0.467194
J19	ZmDRIK1-R187-P492	AZD4547	52.1733	0.420914
D21	ZmDRIK1-R187-P492	CYC116	52.0655	0.31311
N24	ZmDRIK1-R187-P492	UNC-AA-1-0013 (AAK1)	52.0055	0.253113
D20	ZmDRIK1-R187-P492	BMS-794833	51.9657	0.213348
K15	ZmDRIK1-R187-P492	HER2-Inhibitor-1	51.9498	0.197422
G19	ZmDRIK1-R187-P492	SNS-314 Mesylate	51.9115	0.159187
B03	ZmDRIK1-R187-P492	Dovitinib (TKI-258)	51.9084	0.156094
K21	ZmDRIK1-R187-P492	TPCA-1	51.9012	0.148811
G16	ZmDRIK1-R187-P492	PF-573228	51.9	0.147659
F23	ZmDRIK1-R187-P492	SMI-4a	51.8918	0.139423
G13	ZmDRIK1-R187-P492	ZM 447439	51.8759	0.123562
P24	ZmDRIK1-R187-P492	DMSO	51.844	0.091671
L02	ZmDRIK1-R187-P492	IKK-16 (IKK Inhibitor VII)	51.8416	0.089241
F14	ZmDRIK1-R187-P492	PD318088	51.7943	0.0419731
A12	ZmDRIK1-R187-P492	AT7519	51.7672	0.0148239
H12	ZmDRIK1-R187-P492	CP-673451	51.7494	-0.00298691
D12	ZmDRIK1-R187-P492	BIX 02188	51.749	-0.00336838
A14	ZmDRIK1-R187-P492	AZD8055	51.748	-0.00437164
C21	ZmDRIK1-R187-P492	WZ3146	51.7445	-0.00788117
E16	ZmDRIK1-R187-P492	TWS119	51.743	-0.00935745
F15	ZmDRIK1-R187-P492	SGX-523	51.7339	-0.0184517
B18	ZmDRIK1-R187-P492	KW-2449	51.7212	-0.0311394
J11	ZmDRIK1-R187-P492	TAK-901	51.7195	-0.0328827
C17	ZmDRIK1-R187-P492	XL147	51.719	-0.0333328
F16	ZmDRIK1-R187-P492	Acadesine	51.7184	-0.0339279
J10	ZmDRIK1-R187-P492	AZ20	51.7182	-0.0341454
N12	ZmDRIK1-R187-P492	NU6027	51.7168	-0.035511
H13	ZmDRIK1-R187-P492	GDC-0879	51.7074	-0.0449486
E20	ZmDRIK1-R187-P492	NVP-BHG712	51.7021	-0.0502586
C13	ZmDRIK1-R187-P492	PF-04217903	51.702	-0.0503159
F17	ZmDRIK1-R187-P492	BMS-754807	51.6999	-0.052475
F05	ZmDRIK1-R187-P492	PD0325901	51.6792	-0.0731239
A16	ZmDRIK1-R187-P492	Fasudil (HA-1077) HCl	51.6753	-0.0770836
F21	ZmDRIK1-R187-P492	PD98059	51.6748	-0.0775108
B04	ZmDRIK1-R187-P492	JNJ-7706621	51.6716	-0.0807342
D10	ZmDRIK1-R187-P492	PIK-93	51.6709	-0.0814972
A15	ZmDRIK1-R187-P492	LY294002	51.6695	-0.0828361
E12	ZmDRIK1-R187-P492	BIX 02189	51.6689	-0.0834808
I09	ZmDRIK1-R187-P492	NVP-BSK805 2HCl	51.6677	-0.0846024
B22	ZmDRIK1-R187-P492	PP242	51.6672	-0.0851288
O24	ZmDRIK1-R187-P492	Pacritinib (SB1518)	51.667	-0.0853386
C12	ZmDRIK1-R187-P492	Hesperadin	51.6664	-0.0859947
F24	ZmDRIK1-R187-P492	DMSO	51.6607	-0.0916748
H10	ZmDRIK1-R187-P492	SAR245409 (XL765)	51.6591	-0.0932617
J15	ZmDRIK1-R187-P492	Milciclib (PHA-848125)	51.6514	-0.100925
C19	ZmDRIK1-R187-P492	SNS-032 (BMS-387032)	51.649	-0.103317
C11	ZmDRIK1-R187-P492	MK-2206 2HCl	51.6479	-0.104439
G09	ZmDRIK1-R187-P492	ZSTK474	51.6397	-0.112686
H09	ZmDRIK1-R187-P492	SB216763	51.6378	-0.114567
D08	ZmDRIK1-R187-P492	SP600125	51.637	-0.115314
E19	ZmDRIK1-R187-P492	PLX-4720	51.6326	-0.119801
O13	ZmDRIK1-R187-P492	AZ 628	51.6299	-0.12241
E13	ZmDRIK1-R187-P492	Vatalanib (PTK787) 2HCl	51.6288	-0.123589
K03	ZmDRIK1-R187-P492	Phenformin HCl	51.6274	-0.124912
C24	ZmDRIK1-R187-P492	NSC 23766	51.6239	-0.12849
B17	ZmDRIK1-R187-P492	Triciribine	51.6236	-0.128727
D19	ZmDRIK1-R187-P492	Barasertib (AZD1152-HQPA)	51.623	-0.129353
I20	ZmDRIK1-R187-P492	ZCL278	51.6179	-0.134476
B21	ZmDRIK1-R187-P492	TGX-221	51.6165	-0.135815
L10	ZmDRIK1-R187-P492	PP1	51.6165	-0.135868
N15	ZmDRIK1-R187-P492	CUDC-907	51.6162	-0.136189
E05	ZmDRIK1-R187-P492	Pazopanib HCl (GW786034 HCl)	51.6145	-0.13781
K24	ZmDRIK1-R187-P492	BMS-345541	51.5999	-0.1525
G15	ZmDRIK1-R187-P492	GSK690693	51.5992	-0.153175
E07	ZmDRIK1-R187-P492	Vandetanib (ZD6474)	51.5988	-0.153515
E01	ZmDRIK1-R187-P492	Nintedanib (BIBF 1120)	51.5986	-0.153721
A17	ZmDRIK1-R187-P492	Palbociclib (PD-0332991) HCl	51.5984	-0.153992
H24	ZmDRIK1-R187-P492	Staurosporine	51.5979	-0.15443
O12	ZmDRIK1-R187-P492	TIC10	51.5978	-0.154587
G07	ZmDRIK1-R187-P492	Y-27632 2HCl	51.5971	-0.155239
A22	ZmDRIK1-R187-P492	Mubritinib (TAK 165)	51.5968	-0.155552
N13	ZmDRIK1-R187-P492	CCT137690	51.5956	-0.156799
D09	ZmDRIK1-R187-P492	SL-327	51.5955	-0.156872
C07	ZmDRIK1-R187-P492	Tandutinib (MLN518)	51.5948	-0.15757
C10	ZmDRIK1-R187-P492	PHA-793887	51.594	-0.158352
B10	ZmDRIK1-R187-P492	AEE788 (NVP-AEE788)	51.5934	-0.158966
D18	ZmDRIK1-R187-P492	AZD1480	51.591	-0.161388
A18	ZmDRIK1-R187-P492	AZD8330	51.5907	-0.161663
G11	ZmDRIK1-R187-P492	Refametinib (RDEA119)	51.5897	-0.162689
G04	ZmDRIK1-R187-P492	BX-912	51.5872	-0.165192
F18	ZmDRIK1-R187-P492	LY2784544	51.587	-0.165356
A24	ZmDRIK1-R187-P492	Tyrphostin AG 1296	51.586	-0.166321
F12	ZmDRIK1-R187-P492	AZD7762	51.5857	-0.166649
D22	ZmDRIK1-R187-P492	SB590885	51.5851	-0.167263
N20	ZmDRIK1-R187-P492	6H05	51.5821	-0.170208
C08	ZmDRIK1-R187-P492	Thiazovivin	51.581	-0.171356
L17	ZmDRIK1-R187-P492	MK-2461	51.5792	-0.173134
E18	ZmDRIK1-R187-P492	PF-4708671	51.5792	-0.173187
L14	ZmDRIK1-R187-P492	SSR128129E	51.5791	-0.173294
M09	ZmDRIK1-R187-P492	GDC-0980 (RG7422)	51.5756	-0.176739
D16	ZmDRIK1-R187-P492	H 89 2HCl	51.5748	-0.177567
M13	ZmDRIK1-R187-P492	PF-04691502	51.5726	-0.179775
A08	ZmDRIK1-R187-P492	PHA-680632	51.5722	-0.180111
F11	ZmDRIK1-R187-P492	NVP-ADW742	51.5721	-0.180241
L21	ZmDRIK1-R187-P492	SAR131675	51.5718	-0.180599
C09	ZmDRIK1-R187-P492	GDC-0941	51.5717	-0.180618
L12	ZmDRIK1-R187-P492	AZD1208	51.571	-0.181358
A11	ZmDRIK1-R187-P492	SB203580	51.5686	-0.183716
C15	ZmDRIK1-R187-P492	Danusertib (PHA-739358)	51.5679	-0.184467
B02	ZmDRIK1-R187-P492	CUDC-101	51.5664	-0.185974
J03	ZmDRIK1-R187-P492	Imatinib (STI571)	51.5633	-0.189011
J08	ZmDRIK1-R187-P492	MEK162 (ARRY-162)	51.5633	-0.189083
A20	ZmDRIK1-R187-P492	GSK461364	51.5628	-0.189526
A03	ZmDRIK1-R187-P492	Cediranib (AZD2171)	51.5617	-0.190647
O17	ZmDRIK1-R187-P492	Tofacitinib (CP-690550)	51.5607	-0.1917
A21	ZmDRIK1-R187-P492	CP-724714	51.5594	-0.19294
K12	ZmDRIK1-R187-P492	VE-822	51.5565	-0.195885
N21	ZmDRIK1-R187-P492	Semaxanib (SU5416)	51.5564	-0.195911
C01	ZmDRIK1-R187-P492	Saracatinib (AZD0530)	51.5563	-0.196087
L08	ZmDRIK1-R187-P492	VS-5584 (SB2343)	51.5562	-0.196098
J04	ZmDRIK1-R187-P492	S-Ruxolitinib (INCB018424)	51.5558	-0.196518
L16	ZmDRIK1-R187-P492	Ro 31-8220 Mesylate	51.5549	-0.197491
N22	ZmDRIK1-R187-P492	AR-A014418	51.5538	-0.198521
F08	ZmDRIK1-R187-P492	TSU-68 (SU6668)	51.5538	-0.198601
E08	ZmDRIK1-R187-P492	AZD6482	51.5522	-0.200176
F20	ZmDRIK1-R187-P492	OSI-420	51.5511	-0.201214
L20	ZmDRIK1-R187-P492	EHop-016	51.5479	-0.20446
I03	ZmDRIK1-R187-P492	Chrysophanic Acid	51.547	-0.205345
F06	ZmDRIK1-R187-P492	Ruxolitinib (INCB018424)	51.546	-0.206375
P11	ZmDRIK1-R187-P492	SB415286	51.5444	-0.207993
M17	ZmDRIK1-R187-P492	AZD2014	51.5441	-0.208221
I13	ZmDRIK1-R187-P492	Crenolanib (CP-868596)	51.5438	-0.208565
D15	ZmDRIK1-R187-P492	BI 2536	51.5411	-0.211273
E24	ZmDRIK1-R187-P492	PRT062607 (P505-15)	51.5405	-0.211876
C04	ZmDRIK1-R187-P492	PD173074	51.54	-0.212322
L13	ZmDRIK1-R187-P492	PHA-767491	51.5393	-0.213024
J18	ZmDRIK1-R187-P492	AZD2858	51.5387	-0.213676
L11	ZmDRIK1-R187-P492	ZM 336372	51.5379	-0.214497
N06	ZmDRIK1-R187-P492	Tofacitinib (CP-690550) Citrate	51.536	-0.21632
D06	ZmDRIK1-R187-P492	Rigosertib (ON-01910)	51.5356	-0.216763
E14	ZmDRIK1-R187-P492	BMS-777607	51.5347	-0.21764
I24	ZmDRIK1-R187-P492	GDC-0349	51.5339	-0.218433
P03	ZmDRIK1-R187-P492	Fostamatinib (R788)	51.5303	-0.222046
O09	ZmDRIK1-R187-P492	CH5132799	51.5292	-0.223125
J13	ZmDRIK1-R187-P492	MK-8776 (SCH 900776)	51.5266	-0.225712
H22	ZmDRIK1-R187-P492	Telatinib	51.526	-0.226383
C22	ZmDRIK1-R187-P492	CYT387	51.5256	-0.226704
K04	ZmDRIK1-R187-P492	PF-477736	51.5245	-0.227844
J01	ZmDRIK1-R187-P492	Palomid 529 (P529)	51.5232	-0.22913
H17	ZmDRIK1-R187-P492	AT9283	51.5221	-0.23027
J21	ZmDRIK1-R187-P492	TAE226 (NVP-TAE226)	51.5215	-0.23085
O21	ZmDRIK1-R187-P492	Golvatinib (E7050)	51.5207	-0.231602
H18	ZmDRIK1-R187-P492	AZD8931 (Sapitinib)	51.5146	-0.237732
A10	ZmDRIK1-R187-P492	HMN-214	51.5146	-0.237766
C16	ZmDRIK1-R187-P492	Tie2 kinase inhibitor	51.5139	-0.238419
B05	ZmDRIK1-R187-P492	Motesanib Diphosphate (AMG-706)	51.5121	-0.240288
H03	ZmDRIK1-R187-P492	Imatinib Mesylate (STI571)	51.5101	-0.242283
P16	ZmDRIK1-R187-P492	Losmapimod (GW856553X)	51.5099	-0.242424
I15	ZmDRIK1-R187-P492	BGT226 (NVP-BGT226)	51.508	-0.24435
B09	ZmDRIK1-R187-P492	Masitinib (AB1010)	51.5061	-0.246265
B20	ZmDRIK1-R187-P492	R406	51.505	-0.247318
P20	ZmDRIK1-R187-P492	HS-173	51.505	-0.247326
B16	ZmDRIK1-R187-P492	BIRB 796 (Doramapimod)	51.5044	-0.247986
H16	ZmDRIK1-R187-P492	BMS-265246	51.5032	-0.249146
D14	ZmDRIK1-R187-P492	AT7867	51.5026	-0.249775
B14	ZmDRIK1-R187-P492	PHT-427	51.4975	-0.25486
N11	ZmDRIK1-R187-P492	Dacomitinib (PF299804)	51.4942	-0.258118
I08	ZmDRIK1-R187-P492	AP26113	51.4931	-0.259228
L04	ZmDRIK1-R187-P492	Go 6983	51.4928	-0.259537
H14	ZmDRIK1-R187-P492	BS-181 HCl	51.4927	-0.259636
H23	ZmDRIK1-R187-P492	VE-821	51.4922	-0.260174
H07	ZmDRIK1-R187-P492	Enzastaurin (LY317615)	51.4915	-0.260883
J05	ZmDRIK1-R187-P492	DCC-2036 (Rebastinib)	51.4911	-0.261269
F10	ZmDRIK1-R187-P492	LY2228820	51.4856	-0.266788
D01	ZmDRIK1-R187-P492	Selumetinib (AZD6244)	51.4843	-0.268093
C20	ZmDRIK1-R187-P492	SGI-1776 free base	51.4825	-0.269814
L07	ZmDRIK1-R187-P492	Flavopiridol HCl	51.4807	-0.27169
P15	ZmDRIK1-R187-P492	3-Methyladenine	51.4783	-0.27401
B24	ZmDRIK1-R187-P492	P276-00	51.478	-0.274319
H21	ZmDRIK1-R187-P492	WZ8040	51.4772	-0.275143
P19	ZmDRIK1-R187-P492	Tyrphostin AG 879	51.4758	-0.276546
F03	ZmDRIK1-R187-P492	Erlotinib HCl (OSI-744)	51.4743	-0.278069
A09	ZmDRIK1-R187-P492	AC480 (BMS-599626)	51.474	-0.278305
N18	ZmDRIK1-R187-P492	CO-1686 (AVL-301)	51.474	-0.278317
M11	ZmDRIK1-R187-P492	PH-797804	51.4727	-0.27964
E22	ZmDRIK1-R187-P492	Apatinib	51.4719	-0.280491
J02	ZmDRIK1-R187-P492	TG100713	51.4706	-0.281715
I01	ZmDRIK1-R187-P492	Volasertib (BI 6727)	51.4706	-0.281761
K17	ZmDRIK1-R187-P492	MK-5108 (VX-689)	51.4704	-0.281998
A13	ZmDRIK1-R187-P492	KU-55933 (ATM Kinase Inhibitor)	51.4703	-0.282089
M02	ZmDRIK1-R187-P492	PF-562271	51.4701	-0.282204
B06	ZmDRIK1-R187-P492	GSK1059615	51.4698	-0.282536
O15	ZmDRIK1-R187-P492	NVP-BVU972	51.4692	-0.283165
G01	ZmDRIK1-R187-P492	BMS-536924	51.4689	-0.283501
K19	ZmDRIK1-R187-P492	CEP-33779	51.4687	-0.283642
N07	ZmDRIK1-R187-P492	AS-604850	51.4682	-0.284126
J07	ZmDRIK1-R187-P492	PF-00562271	51.4676	-0.284752
P10	ZmDRIK1-R187-P492	Zotarolimus(ABT-578)	51.4668	-0.285522
O14	ZmDRIK1-R187-P492	PF-543	51.4665	-0.285831
D11	ZmDRIK1-R187-P492	SU11274	51.464	-0.288326
M15	ZmDRIK1-R187-P492	Wortmannin	51.4629	-0.289406
M20	ZmDRIK1-R187-P492	TG003	51.4609	-0.291485
I11	ZmDRIK1-R187-P492	GSK1838705A	51.4603	-0.292042
N09	ZmDRIK1-R187-P492	A-769662	51.4601	-0.292286
J20	ZmDRIK1-R187-P492	AZD9291	51.4596	-0.292797
L05	ZmDRIK1-R187-P492	A66	51.4576	-0.294708
C02	ZmDRIK1-R187-P492	PIK-75	51.456	-0.296337
J09	ZmDRIK1-R187-P492	R547	51.4549	-0.297424
P22	ZmDRIK1-R187-P492	EHT 1864	51.4548	-0.297581
O20	ZmDRIK1-R187-P492	K-Ras(G12C) inhibitor 9	51.4541	-0.298294
G02	ZmDRIK1-R187-P492	KU-0063794	51.4537	-0.298603
G12	ZmDRIK1-R187-P492	R406 (free base)	51.4532	-0.299099
I21	ZmDRIK1-R187-P492	Torin 2	51.4528	-0.299526
F19	ZmDRIK1-R187-P492	Roscovitine (Seliciclib)	51.4516	-0.300713
P14	ZmDRIK1-R187-P492	GZD824	51.4473	-0.305016
K02	ZmDRIK1-R187-P492	GW5074	51.4464	-0.305962
M05	ZmDRIK1-R187-P492	NU7441 (KU-57788)	51.4434	-0.308941
L09	ZmDRIK1-R187-P492	TG101209	51.4418	-0.310547
H20	ZmDRIK1-R187-P492	AZ 960	51.4414	-0.310917
P13	ZmDRIK1-R187-P492	AMG-458	51.4405	-0.311878
L15	ZmDRIK1-R187-P492	Varlitinib	51.4388	-0.313568
N19	ZmDRIK1-R187-P492	INK 128 (MLN0128)	51.4378	-0.314503
P23	ZmDRIK1-R187-P492	TCS 359	51.4339	-0.318485
N05	ZmDRIK1-R187-P492	GSK2126458 (GSK458)	51.4306	-0.321728
K05	ZmDRIK1-R187-P492	CCT128930	51.4276	-0.324711
F22	ZmDRIK1-R187-P492	CAL-101 (Idelalisib)	51.4265	-0.325806
L06	ZmDRIK1-R187-P492	JNK-IN-8	51.4265	-0.325836
L01	ZmDRIK1-R187-P492	BKM120 (NVP-BKM120)	51.4263	-0.326008
K07	ZmDRIK1-R187-P492	Trametinib (GSK1120212)	51.4255	-0.32682
O19	ZmDRIK1-R187-P492	BYL719	51.4242	-0.328194
H08	ZmDRIK1-R187-P492	Pimasertib (AS-703026)	51.4225	-0.329853
C14	ZmDRIK1-R187-P492	KRN 633	51.4208	-0.33152
D05	ZmDRIK1-R187-P492	NVP-AEW541	51.42	-0.332352
J22	ZmDRIK1-R187-P492	GNE-9605	51.4183	-0.334049
E09	ZmDRIK1-R187-P492	Crizotinib (PF-02341066)	51.4165	-0.33585
M16	ZmDRIK1-R187-P492	GF109203X	51.4152	-0.337135
O01	ZmDRIK1-R187-P492	Indirubin	51.4149	-0.337486
P09	ZmDRIK1-R187-P492	KX2-391	51.4143	-0.338013
D13	ZmDRIK1-R187-P492	MLN8054	51.4112	-0.341183
H15	ZmDRIK1-R187-P492	JNJ-38877605	51.4091	-0.343216
G03	ZmDRIK1-R187-P492	Gefitinib (ZD1839)	51.4072	-0.345139
I06	ZmDRIK1-R187-P492	Pazopanib	51.4071	-0.34528
F01	ZmDRIK1-R187-P492	Afatinib (BIBW2992)	51.4068	-0.345593
A06	ZmDRIK1-R187-P492	TG100-115	51.4054	-0.346909
B07	ZmDRIK1-R187-P492	Sunitinib Malate	51.4048	-0.347595
C03	ZmDRIK1-R187-P492	PD184352 (CI-1040)	51.4046	-0.34779
E02	ZmDRIK1-R187-P492	YM201636	51.4008	-0.351559
M19	ZmDRIK1-R187-P492	GDC-0068	51.4002	-0.3521
G10	ZmDRIK1-R187-P492	CCT129202	51.3996	-0.352776
P07	ZmDRIK1-R187-P492	CHIR-124	51.3959	-0.35643
P01	ZmDRIK1-R187-P492	Quercetin	51.3949	-0.357464
A23	ZmDRIK1-R187-P492	JNK Inhibitor IX	51.3875	-0.364819
E03	ZmDRIK1-R187-P492	Ridaforolimus (Deforolimus)	51.3872	-0.365177
B23	ZmDRIK1-R187-P492	PQ 401	51.3871	-0.365242
E11	ZmDRIK1-R187-P492	Brivanib (BMS-540215)	51.3871	-0.365273
G14	ZmDRIK1-R187-P492	KU-60019	51.3866	-0.365749
G05	ZmDRIK1-R187-P492	PI-103	51.3866	-0.365795
B01	ZmDRIK1-R187-P492	Axitinib	51.3849	-0.367477
N03	ZmDRIK1-R187-P492	PP121	51.3838	-0.368553
O23	ZmDRIK1-R187-P492	GSK2636771	51.3827	-0.369621
F07	ZmDRIK1-R187-P492	VX-680 (Tozasertib)	51.3822	-0.370193
L03	ZmDRIK1-R187-P492	TAK-733	51.3775	-0.374836
C23	ZmDRIK1-R187-P492	XMD8-92	51.3724	-0.379944
P02	ZmDRIK1-R187-P492	ZM 306416	51.3689	-0.383495
N04	ZmDRIK1-R187-P492	Icotinib	51.3642	-0.388107
K10	ZmDRIK1-R187-P492	CGI1746	51.3633	-0.389053
E10	ZmDRIK1-R187-P492	Ponatinib (AP24534)	51.362	-0.390312
J12	ZmDRIK1-R187-P492	PF-3758309	51.3598	-0.392555
D07	ZmDRIK1-R187-P492	Temsirolimus (CCI-779)	51.3598	-0.39259
B08	ZmDRIK1-R187-P492	VX-745	51.3585	-0.393871
K08	ZmDRIK1-R187-P492	PP2	51.3584	-0.394001
B19	ZmDRIK1-R187-P492	AG-490 (Tyrphostin B42)	51.358	-0.394356
E06	ZmDRIK1-R187-P492	Ki8751	51.3549	-0.397484
M06	ZmDRIK1-R187-P492	SC-514	51.3539	-0.398441
O10	ZmDRIK1-R187-P492	GSK2334470	51.3524	-0.399994
O04	ZmDRIK1-R187-P492	CHIR-99021 (CT99021) HCl	51.3484	-0.4039
H19	ZmDRIK1-R187-P492	Lenvatinib (E7080)	51.346	-0.406353
M01	ZmDRIK1-R187-P492	Asiatic Acid	51.3427	-0.409653
A01	ZmDRIK1-R187-P492	Linifanib (ABT-869)	51.3385	-0.413837
M03	ZmDRIK1-R187-P492	AZD5438	51.3349	-0.4174
P05	ZmDRIK1-R187-P492	A-674563	51.3349	-0.417442
O03	ZmDRIK1-R187-P492	OSI-027	51.3344	-0.417969
G22	ZmDRIK1-R187-P492	PIK-294	51.3295	-0.422878
M24	ZmDRIK1-R187-P492	ETP-46464	51.3293	-0.423054
O11	ZmDRIK1-R187-P492	AG-1478 (Tyrphostin AG-1478)	51.3289	-0.4235
O05	ZmDRIK1-R187-P492	WYE-125132 (WYE-132)	51.3231	-0.429291
K20	ZmDRIK1-R187-P492	WZ4003	51.3203	-0.432079
K14	ZmDRIK1-R187-P492	LY2835219	51.3193	-0.433044
E21	ZmDRIK1-R187-P492	WZ4002	51.3182	-0.434109
B13	ZmDRIK1-R187-P492	GSK1904529A	51.3161	-0.436234
M08	ZmDRIK1-R187-P492	CZC24832	51.3083	-0.444092
J24	ZmDRIK1-R187-P492	LP-935509 (AAK1)	51.3056	-0.446747
O06	ZmDRIK1-R187-P492	Fingolimod (FTY720) HCl	51.3051	-0.447227
G08	ZmDRIK1-R187-P492	GSK429286A	51.3051	-0.447269
H06	ZmDRIK1-R187-P492	Aurora A Inhibitor I	51.2955	-0.456844
N01	ZmDRIK1-R187-P492	Honokiol	51.2954	-0.456936
J23	ZmDRIK1-R187-P492	AG-18	51.2951	-0.457207
O07	ZmDRIK1-R187-P492	CAY10505	51.2828	-0.469528
M07	ZmDRIK1-R187-P492	Ibrutinib (PCI-32765)	51.2764	-0.475941
O08	ZmDRIK1-R187-P492	XL019	51.2748	-0.477573
M21	ZmDRIK1-R187-P492	BI-D1870	51.2732	-0.479107
O16	ZmDRIK1-R187-P492	Skepinone-L	51.2716	-0.480709
N16	ZmDRIK1-R187-P492	GSK650394	51.2673	-0.485039
I10	ZmDRIK1-R187-P492	CX-6258 HCl	51.2625	-0.489891
H01	ZmDRIK1-R187-P492	Bosutinib (SKI-606)	51.2617	-0.490635
I18	ZmDRIK1-R187-P492	Ro3280	51.2607	-0.491665
D03	ZmDRIK1-R187-P492	Dasatinib	51.2596	-0.492714
G06	ZmDRIK1-R187-P492	Pelitinib (EKB-569)	51.2585	-0.493851
G17	ZmDRIK1-R187-P492	Alisertib (MLN8237)	51.2579	-0.494453
N08	ZmDRIK1-R187-P492	IPI-145 (INK1197)	51.2573	-0.495087
P04	ZmDRIK1-R187-P492	TAK-715	51.2565	-0.495846
K09	ZmDRIK1-R187-P492	WAY-600	51.2544	-0.497959
P06	ZmDRIK1-R187-P492	VX-702	51.2534	-0.498932
N23	ZmDRIK1-R187-P492	AZD5363	51.2482	-0.504108
A19	ZmDRIK1-R187-P492	Brivanib Alaninate (BMS-582664)	51.2482	-0.504162
G23	ZmDRIK1-R187-P492	GNE-7915	51.2462	-0.506161
I14	ZmDRIK1-R187-P492	AZD1080	51.2462	-0.50618
L24	ZmDRIK1-R187-P492	CA75 (GAK)	51.2428	-0.509602
P18	ZmDRIK1-R187-P492	TAK-632	51.2317	-0.52063
N10	ZmDRIK1-R187-P492	LDK378	51.2308	-0.521545
E17	ZmDRIK1-R187-P492	Everolimus (RAD001)	51.2267	-0.525684
K23	ZmDRIK1-R187-P492	IM-12	51.2253	-0.527061
K16	ZmDRIK1-R187-P492	CNX-2006	51.2243	-0.528046
L19	ZmDRIK1-R187-P492	Dabrafenib (GSK2118436)	51.2191	-0.533207
H11	ZmDRIK1-R187-P492	OSI-906 (Linsitinib)	51.2049	-0.547436
I05	ZmDRIK1-R187-P492	LY2603618	51.2043	-0.548019
K13	ZmDRIK1-R187-P492	TG101348 (SAR302503)	51.1859	-0.566502
K11	ZmDRIK1-R187-P492	AMG-900	51.18	-0.572365
I22	ZmDRIK1-R187-P492	GNE-0877	51.1777	-0.574657
M23	ZmDRIK1-R187-P492	Filgotinib (GLPG0634)	51.145	-0.607368
P17	ZmDRIK1-R187-P492	Sotrastaurin	51.1445	-0.607842
F13	ZmDRIK1-R187-P492	U0126-EtOH	51.1412	-0.611187
H02	ZmDRIK1-R187-P492	AG-1024	51.1374	-0.61496
D23	ZmDRIK1-R187-P492	ZM 39923 HCl	51.1166	-0.635704
I17	ZmDRIK1-R187-P492	Dinaciclib (SCH727965)	51.1133	-0.639072
F09	ZmDRIK1-R187-P492	PHA-665752	51.104	-0.648304
G20	ZmDRIK1-R187-P492	PIK-293	51.0575	-0.694824
I23	ZmDRIK1-R187-P492	WH-4-023	51.0497	-0.702641
M18	ZmDRIK1-R187-P492	PD173955	51.0324	-0.719917
J14	ZmDRIK1-R187-P492	10058-F4	51.0115	-0.740852
K18	ZmDRIK1-R187-P492	NMS-P937 (NMS1286937)	51.0031	-0.749203
N02	ZmDRIK1-R187-P492	Tyrphostin 9	50.9621	-0.79026
J16	ZmDRIK1-R187-P492	BIO	50.9472	-0.805195
L23	ZmDRIK1-R187-P492	CEP-32496	50.7965	-0.955856
H05	ZmDRIK1-R187-P492	Rapamycin (Sirolimus)	50.7191	-1.03327
M22	ZmDRIK1-R187-P492	KN-93 Phosphate	50.6938	-1.0586
D24	ZmDRIK1-R187-P492	Bardoxolone Methyl	50.6527	-1.09962
L22	ZmDRIK1-R187-P492	KN-62	50.6071	-1.14521
M04	ZmDRIK1-R187-P492	BAY 11-7082	50.6046	-1.14778
F04	ZmDRIK1-R187-P492	BX-795	50.5264	-1.22598
K06	ZmDRIK1-R187-P492	Cabozantinib malate (XL184)	50.4135	-1.33886
B15	ZmDRIK1-R187-P492	OSU-03012 (AR-12)	50.3905	-1.36189
L18	ZmDRIK1-R187-P492	CNX-774	50.1984	-1.55398
O18	ZmDRIK1-R187-P492	PFK15	50.1839	-1.56843
O02	ZmDRIK1-R187-P492	ZM 323881 HCl	49.8555	-1.89686
I19	ZmDRIK1-R187-P492	WP1066	49.7528	-1.99953
C18	ZmDRIK1-R187-P492	RAF265 (CHIR-265)	49.7079	-2.04446
N14	ZmDRIK1-R187-P492	SKI II	48.8961	-2.85628
K01	ZmDRIK1-R187-P492	Degrasyn (WP1130)	48.7186	-3.0337
D02	ZmDRIK1-R187-P492	Tivozanib (AV-951)	48.5996	-3.15276
F02	ZmDRIK1-R187-P492	OSI-930	48.086	-3.66637
B12	ZmDRIK1-R187-P492	Quizartinib (AC220)	48.0635	-3.68882
G18	ZmDRIK1-R187-P492	AST-1306	46.6451	-5.10729
C05	ZmDRIK1-R187-P492	Nilotinib (AMN-107)	46.6173	-5.13508
D17	ZmDRIK1-R187-P492	Cabozantinib (XL184)	46.3486	-5.40379
G21	ZmDRIK1-R187-P492	Regorafenib (BAY 73-4506)	45.8769	-5.87548
C06	ZmDRIK1-R187-P492	MGCD-265	44.7336	-7.01879
E04	ZmDRIK1-R187-P492	Vemurafenib (PLX4032)	44.3777	-7.37469
I04	ZmDRIK1-R187-P492	GNF-2	44.0157	-7.73668
A04	ZmDRIK1-R187-P492	Amuvatinib (MP-470)	40.9516	-10.8008
I12	ZmDRIK1-R187-P492	IPA-3	36.3853	-15.367
A07	ZmDRIK1-R187-P492	Sorafenib Tosylate	36.3093	-15.443
H04	ZmDRIK1-R187-P492	Genistein	34.224	-17.5284
B11	ZmDRIK1-R187-P492	SB202190 (FHPI)	33.455	-18.2973
K22	ZmDRIK1-R187-P492	Sorafenib	33.379	-18.3734

## Sheet: ZmDRIK1-K217-S514
Supplemental Table S1. Small molecule library thermal profiling for DRIK1 hits identification
Well	Protein	Ligand	Tm B	dTm B	M.w.	Targets	Information
C18	ZmDRIK1-K217-S514	RAF265 (CHIR-265)	58.9145	10.1024	518.41	VEGFR,Raf	RAF265 (CHIR-265) is a potent selective inhibitor of C-Raf/B-Raf/B-Raf V600E with IC50 of 3-60 nM, and exhibits potent inhibition on VEGFR2 phosphorylation with EC50 of 30 nM. Phase 2.
A02	ZmDRIK1-K217-S514	ENMD-2076	52.9399	4.12777	375.47	Aurora Kinase,FLT3,VEGFR	ENMD-2076 has selective activity against Aurora A and Flt3 with IC50 of 14 nM and 1.86 nM, 25-fold selective for Aurora A than over Aurora B and less potent to VEGFR2/KDR and VEGFR3, FGFR1 and FGFR2 and PDGFRα. Phase 2.
B11	ZmDRIK1-K217-S514	SB202190 (FHPI)	51.3893	2.57723	331.34	p38 MAPK	SB202190 (FHPI) is a potent p38 MAPK inhibitor targeting p38α/β with IC50 of 50 nM/100 nM, sometimes used instead of SB 203580 to investigate potential roles for SAPK2a/p38 in vivo.
I02	ZmDRIK1-K217-S514	WHI-P154	50.8385	2.02637	376.2	JAK,EGFR	WHI-P154 is a potent JAK3 inhibitor with IC50 of 1.8 μM, no activity against JAK1 or JAK2, also inhibits EGFR, Src, Abl, VEGFR and MAPK, prevents Stat3, but not Stat5 phosphorylation.
I07	ZmDRIK1-K217-S514	AS-252424	50.1979	1.38579
N17	ZmDRIK1-K217-S514	TAK-285	50.1585	1.34642
P21	ZmDRIK1-K217-S514	IMD 0354	50.0157	1.20356
J06	ZmDRIK1-K217-S514	Piceatannol	49.9071	1.09503
G24	ZmDRIK1-K217-S514	Butein	49.7945	0.982388
M10	ZmDRIK1-K217-S514	MK-8745	49.7027	0.890545
O22	ZmDRIK1-K217-S514	LDC000067	49.677	0.864925
C17	ZmDRIK1-K217-S514	XL147	49.6188	0.806721
C03	ZmDRIK1-K217-S514	PD184352 (CI-1040)	49.6039	0.791748
P08	ZmDRIK1-K217-S514	PD168393	49.5334	0.721245
M14	ZmDRIK1-K217-S514	AVL-292	49.5098	0.697697
J17	ZmDRIK1-K217-S514	Dovitinib (TKI-258) Dilactic Acid	49.4662	0.654102
E23	ZmDRIK1-K217-S514	GNF-5	49.3554	0.543266
B15	ZmDRIK1-K217-S514	OSU-03012 (AR-12)	49.1998	0.387726
P14	ZmDRIK1-K217-S514	GZD824	49.1751	0.362949
K02	ZmDRIK1-K217-S514	GW5074	49.1527	0.340611
D14	ZmDRIK1-K217-S514	AT7867	49.151	0.338928
J19	ZmDRIK1-K217-S514	AZD4547	49.1079	0.295822
K21	ZmDRIK1-K217-S514	TPCA-1	49.0975	0.285362
N24	ZmDRIK1-K217-S514	UNC-AA-1-0013 (AAK1)	49.0766	0.264446
P19	ZmDRIK1-K217-S514	Tyrphostin AG 879	49.0714	0.259254
I15	ZmDRIK1-K217-S514	BGT226 (NVP-BGT226)	49.0573	0.245224
B03	ZmDRIK1-K217-S514	Dovitinib (TKI-258)	49.055	0.242928
H12	ZmDRIK1-K217-S514	CP-673451	49.0281	0.215992
P24	ZmDRIK1-K217-S514	DMSO	48.9883	0.176205
P12	ZmDRIK1-K217-S514	CGK 733	48.9581	0.145985
M12	ZmDRIK1-K217-S514	AZD3463	48.9454	0.133305
L02	ZmDRIK1-K217-S514	IKK-16 (IKK Inhibitor VII)	48.9327	0.120541
G13	ZmDRIK1-K217-S514	ZM 447439	48.9227	0.11063
K15	ZmDRIK1-K217-S514	HER2-Inhibitor-1	48.9146	0.102489
E20	ZmDRIK1-K217-S514	NVP-BHG712	48.9024	0.0902443
G16	ZmDRIK1-K217-S514	PF-573228	48.8437	0.031559
O24	ZmDRIK1-K217-S514	Pacritinib (SB1518)	48.8421	0.0300026
E05	ZmDRIK1-K217-S514	Pazopanib HCl (GW786034 HCl)	48.7949	-0.0171852
I13	ZmDRIK1-K217-S514	Crenolanib (CP-868596)	48.7813	-0.0308456
P01	ZmDRIK1-K217-S514	Quercetin	48.7784	-0.0337563
C21	ZmDRIK1-K217-S514	WZ3146	48.7573	-0.0548172
C13	ZmDRIK1-K217-S514	PF-04217903	48.7506	-0.0614777
D15	ZmDRIK1-K217-S514	BI 2536	48.7429	-0.06921
E11	ZmDRIK1-K217-S514	Brivanib (BMS-540215)	48.7289	-0.0832596
B21	ZmDRIK1-K217-S514	TGX-221	48.7276	-0.0845184
D12	ZmDRIK1-K217-S514	BIX 02188	48.7266	-0.0854797
J11	ZmDRIK1-K217-S514	TAK-901	48.7187	-0.0933876
F18	ZmDRIK1-K217-S514	LY2784544	48.7145	-0.0976028
N11	ZmDRIK1-K217-S514	Dacomitinib (PF299804)	48.7116	-0.100498
C14	ZmDRIK1-K217-S514	KRN 633	48.71	-0.102142
A12	ZmDRIK1-K217-S514	AT7519	48.7059	-0.106213
F14	ZmDRIK1-K217-S514	PD318088	48.6983	-0.113857
D08	ZmDRIK1-K217-S514	SP600125	48.6975	-0.114616
A14	ZmDRIK1-K217-S514	AZD8055	48.693	-0.119118
L13	ZmDRIK1-K217-S514	PHA-767491	48.6867	-0.125458
G21	ZmDRIK1-K217-S514	Regorafenib (BAY 73-4506)	48.6825	-0.129646
B18	ZmDRIK1-K217-S514	KW-2449	48.6824	-0.129745
F06	ZmDRIK1-K217-S514	Ruxolitinib (INCB018424)	48.682	-0.130104
J01	ZmDRIK1-K217-S514	Palomid 529 (P529)	48.6784	-0.133671
O02	ZmDRIK1-K217-S514	ZM 323881 HCl	48.6659	-0.146229
A20	ZmDRIK1-K217-S514	GSK461364	48.6622	-0.149879
I20	ZmDRIK1-K217-S514	ZCL278	48.6465	-0.165604
F17	ZmDRIK1-K217-S514	BMS-754807	48.6451	-0.166985
M17	ZmDRIK1-K217-S514	AZD2014	48.6414	-0.170761
J14	ZmDRIK1-K217-S514	10058-F4	48.6398	-0.172356
D10	ZmDRIK1-K217-S514	PIK-93	48.6372	-0.174927
B17	ZmDRIK1-K217-S514	Triciribine	48.6362	-0.175915
F24	ZmDRIK1-K217-S514	DMSO	48.6359	-0.176205
C11	ZmDRIK1-K217-S514	MK-2206 2HCl	48.6309	-0.181217
D21	ZmDRIK1-K217-S514	CYC116	48.6293	-0.182766
A15	ZmDRIK1-K217-S514	LY294002	48.6277	-0.184456
D16	ZmDRIK1-K217-S514	H 89 2HCl	48.6243	-0.18779
J02	ZmDRIK1-K217-S514	TG100713	48.6175	-0.194645
J18	ZmDRIK1-K217-S514	AZD2858	48.6166	-0.195526
G09	ZmDRIK1-K217-S514	ZSTK474	48.6132	-0.198956
K14	ZmDRIK1-K217-S514	LY2835219	48.6111	-0.200966
C09	ZmDRIK1-K217-S514	GDC-0941	48.6092	-0.202915
C19	ZmDRIK1-K217-S514	SNS-032 (BMS-387032)	48.6086	-0.203476
G15	ZmDRIK1-K217-S514	GSK690693	48.608	-0.204082
K06	ZmDRIK1-K217-S514	Cabozantinib malate (XL184)	48.6058	-0.206356
C15	ZmDRIK1-K217-S514	Danusertib (PHA-739358)	48.6028	-0.209301
E03	ZmDRIK1-K217-S514	Ridaforolimus (Deforolimus)	48.5989	-0.213188
N12	ZmDRIK1-K217-S514	NU6027	48.5977	-0.214363
D18	ZmDRIK1-K217-S514	AZD1480	48.5975	-0.214603
P11	ZmDRIK1-K217-S514	SB415286	48.5951	-0.216991
B09	ZmDRIK1-K217-S514	Masitinib (AB1010)	48.5951	-0.217007
F23	ZmDRIK1-K217-S514	SMI-4a	48.5939	-0.218254
E18	ZmDRIK1-K217-S514	PF-4708671	48.5933	-0.218834
B05	ZmDRIK1-K217-S514	Motesanib Diphosphate (AMG-706)	48.5912	-0.220871
C02	ZmDRIK1-K217-S514	PIK-75	48.5911	-0.221031
I18	ZmDRIK1-K217-S514	Ro3280	48.5907	-0.221409
E01	ZmDRIK1-K217-S514	Nintedanib (BIBF 1120)	48.5886	-0.22348
F08	ZmDRIK1-K217-S514	TSU-68 (SU6668)	48.5862	-0.225883
H16	ZmDRIK1-K217-S514	BMS-265246	48.5856	-0.226494
C04	ZmDRIK1-K217-S514	PD173074	48.5842	-0.227928
J04	ZmDRIK1-K217-S514	S-Ruxolitinib (INCB018424)	48.5838	-0.228317
N15	ZmDRIK1-K217-S514	CUDC-907	48.5836	-0.228474
I03	ZmDRIK1-K217-S514	Chrysophanic Acid	48.5836	-0.228546
A03	ZmDRIK1-K217-S514	Cediranib (AZD2171)	48.5835	-0.228607
H24	ZmDRIK1-K217-S514	Staurosporine	48.5798	-0.2323
J15	ZmDRIK1-K217-S514	Milciclib (PHA-848125)	48.5795	-0.232559
H02	ZmDRIK1-K217-S514	AG-1024	48.5789	-0.23317
J03	ZmDRIK1-K217-S514	Imatinib (STI571)	48.5754	-0.236706
K13	ZmDRIK1-K217-S514	TG101348 (SAR302503)	48.5738	-0.23835
E07	ZmDRIK1-K217-S514	Vandetanib (ZD6474)	48.5731	-0.239014
A10	ZmDRIK1-K217-S514	HMN-214	48.5701	-0.242046
A08	ZmDRIK1-K217-S514	PHA-680632	48.565	-0.247067
L12	ZmDRIK1-K217-S514	AZD1208	48.5631	-0.249004
A11	ZmDRIK1-K217-S514	SB203580	48.5629	-0.249226
N20	ZmDRIK1-K217-S514	6H05	48.5622	-0.249931
M19	ZmDRIK1-K217-S514	GDC-0068	48.5609	-0.25124
H22	ZmDRIK1-K217-S514	Telatinib	48.5604	-0.251686
C01	ZmDRIK1-K217-S514	Saracatinib (AZD0530)	48.5595	-0.252579
D19	ZmDRIK1-K217-S514	Barasertib (AZD1152-HQPA)	48.5594	-0.252743
L10	ZmDRIK1-K217-S514	PP1	48.5592	-0.252926
A16	ZmDRIK1-K217-S514	Fasudil (HA-1077) HCl	48.5587	-0.253387
G11	ZmDRIK1-K217-S514	Refametinib (RDEA119)	48.558	-0.254135
D04	ZmDRIK1-K217-S514	WYE-354	48.5568	-0.255287
J12	ZmDRIK1-K217-S514	PF-3758309	48.554	-0.258076
H03	ZmDRIK1-K217-S514	Imatinib Mesylate (STI571)	48.5523	-0.259773
F12	ZmDRIK1-K217-S514	AZD7762	48.5511	-0.261002
B02	ZmDRIK1-K217-S514	CUDC-101	48.5492	-0.262894
F03	ZmDRIK1-K217-S514	Erlotinib HCl (OSI-744)	48.5482	-0.263912
A09	ZmDRIK1-K217-S514	AC480 (BMS-599626)	48.5467	-0.265457
P10	ZmDRIK1-K217-S514	Zotarolimus(ABT-578)	48.5427	-0.269405
B22	ZmDRIK1-K217-S514	PP242	48.5426	-0.269558
H20	ZmDRIK1-K217-S514	AZ 960	48.5425	-0.269569
J20	ZmDRIK1-K217-S514	AZD9291	48.5418	-0.270298
L21	ZmDRIK1-K217-S514	SAR131675	48.54	-0.272072
E12	ZmDRIK1-K217-S514	BIX 02189	48.5377	-0.274426
H07	ZmDRIK1-K217-S514	Enzastaurin (LY317615)	48.5374	-0.274681
E02	ZmDRIK1-K217-S514	YM201636	48.5367	-0.275402
G04	ZmDRIK1-K217-S514	BX-912	48.535	-0.277115
O21	ZmDRIK1-K217-S514	Golvatinib (E7050)	48.5345	-0.277565
B06	ZmDRIK1-K217-S514	GSK1059615	48.5335	-0.278656
H06	ZmDRIK1-K217-S514	Aurora A Inhibitor I	48.5265	-0.285568
D22	ZmDRIK1-K217-S514	SB590885	48.5262	-0.285908
N13	ZmDRIK1-K217-S514	CCT137690	48.5258	-0.286327
B07	ZmDRIK1-K217-S514	Sunitinib Malate	48.5254	-0.286728
L20	ZmDRIK1-K217-S514	EHop-016	48.5221	-0.289982
I01	ZmDRIK1-K217-S514	Volasertib (BI 6727)	48.522	-0.290146
E08	ZmDRIK1-K217-S514	AZD6482	48.5216	-0.290482
H21	ZmDRIK1-K217-S514	WZ8040	48.5207	-0.291412
J13	ZmDRIK1-K217-S514	MK-8776 (SCH 900776)	48.5187	-0.29343
B14	ZmDRIK1-K217-S514	PHT-427	48.5157	-0.296452
E16	ZmDRIK1-K217-S514	TWS119	48.5148	-0.297279
B10	ZmDRIK1-K217-S514	AEE788 (NVP-AEE788)	48.5147	-0.29744
I14	ZmDRIK1-K217-S514	AZD1080	48.5137	-0.298435
M15	ZmDRIK1-K217-S514	Wortmannin	48.5135	-0.298595
K17	ZmDRIK1-K217-S514	MK-5108 (VX-689)	48.513	-0.299141
H19	ZmDRIK1-K217-S514	Lenvatinib (E7080)	48.5126	-0.299469
P07	ZmDRIK1-K217-S514	CHIR-124	48.5119	-0.300163
G02	ZmDRIK1-K217-S514	KU-0063794	48.5105	-0.30159
N21	ZmDRIK1-K217-S514	Semaxanib (SU5416)	48.5091	-0.302979
C07	ZmDRIK1-K217-S514	Tandutinib (MLN518)	48.5086	-0.303474
M09	ZmDRIK1-K217-S514	GDC-0980 (RG7422)	48.5083	-0.30381
O17	ZmDRIK1-K217-S514	Tofacitinib (CP-690550)	48.5074	-0.304665
L06	ZmDRIK1-K217-S514	JNK-IN-8	48.506	-0.306084
C12	ZmDRIK1-K217-S514	Hesperadin	48.5044	-0.307663
F22	ZmDRIK1-K217-S514	CAL-101 (Idelalisib)	48.5026	-0.309551
A17	ZmDRIK1-K217-S514	Palbociclib (PD-0332991) HCl	48.5021	-0.309967
M13	ZmDRIK1-K217-S514	PF-04691502	48.5017	-0.31039
E22	ZmDRIK1-K217-S514	Apatinib	48.5011	-0.31097
C10	ZmDRIK1-K217-S514	PHA-793887	48.4997	-0.312462
P03	ZmDRIK1-K217-S514	Fostamatinib (R788)	48.4977	-0.314446
L09	ZmDRIK1-K217-S514	TG101209	48.4948	-0.317295
B04	ZmDRIK1-K217-S514	JNJ-7706621	48.4928	-0.319309
O20	ZmDRIK1-K217-S514	K-Ras(G12C) inhibitor 9	48.4914	-0.320694
J21	ZmDRIK1-K217-S514	TAE226 (NVP-TAE226)	48.4911	-0.321003
O13	ZmDRIK1-K217-S514	AZ 628	48.4905	-0.321598
I21	ZmDRIK1-K217-S514	Torin 2	48.4905	-0.321602
L05	ZmDRIK1-K217-S514	A66	48.4895	-0.322655
O09	ZmDRIK1-K217-S514	CH5132799	48.4886	-0.323547
M16	ZmDRIK1-K217-S514	GF109203X	48.4881	-0.323975
H18	ZmDRIK1-K217-S514	AZD8931 (Sapitinib)	48.4865	-0.325649
E17	ZmDRIK1-K217-S514	Everolimus (RAD001)	48.4851	-0.327023
P05	ZmDRIK1-K217-S514	A-674563	48.4846	-0.327534
K04	ZmDRIK1-K217-S514	PF-477736	48.4845	-0.327564
P13	ZmDRIK1-K217-S514	AMG-458	48.4833	-0.328796
M20	ZmDRIK1-K217-S514	TG003	48.4824	-0.329693
K19	ZmDRIK1-K217-S514	CEP-33779	48.4819	-0.330185
L16	ZmDRIK1-K217-S514	Ro 31-8220 Mesylate	48.4819	-0.330208
F21	ZmDRIK1-K217-S514	PD98059	48.4818	-0.330296
L01	ZmDRIK1-K217-S514	BKM120 (NVP-BKM120)	48.4816	-0.33049
A22	ZmDRIK1-K217-S514	Mubritinib (TAK 165)	48.4784	-0.333691
B01	ZmDRIK1-K217-S514	Axitinib	48.4776	-0.334522
C20	ZmDRIK1-K217-S514	SGI-1776 free base	48.4766	-0.335556
P02	ZmDRIK1-K217-S514	ZM 306416	48.4765	-0.335613
B20	ZmDRIK1-K217-S514	R406	48.4754	-0.336693
M08	ZmDRIK1-K217-S514	CZC24832	48.4736	-0.33852
J09	ZmDRIK1-K217-S514	R547	48.4728	-0.339321
N04	ZmDRIK1-K217-S514	Icotinib	48.4718	-0.340313
I10	ZmDRIK1-K217-S514	CX-6258 HCl	48.4712	-0.340916
A13	ZmDRIK1-K217-S514	KU-55933 (ATM Kinase Inhibitor)	48.4705	-0.341583
P09	ZmDRIK1-K217-S514	KX2-391	48.4664	-0.345715
N02	ZmDRIK1-K217-S514	Tyrphostin 9	48.4657	-0.346416
H09	ZmDRIK1-K217-S514	SB216763	48.4624	-0.349758
F15	ZmDRIK1-K217-S514	SGX-523	48.4607	-0.351395
N16	ZmDRIK1-K217-S514	GSK650394	48.4592	-0.352886
D09	ZmDRIK1-K217-S514	SL-327	48.4561	-0.355984
A21	ZmDRIK1-K217-S514	CP-724714	48.4547	-0.357433
K20	ZmDRIK1-K217-S514	WZ4003	48.4544	-0.357685
M07	ZmDRIK1-K217-S514	Ibrutinib (PCI-32765)	48.4529	-0.359222
B24	ZmDRIK1-K217-S514	P276-00	48.4528	-0.359272
D07	ZmDRIK1-K217-S514	Temsirolimus (CCI-779)	48.4508	-0.361282
P20	ZmDRIK1-K217-S514	HS-173	48.4507	-0.361439
I08	ZmDRIK1-K217-S514	AP26113	48.4497	-0.362381
L04	ZmDRIK1-K217-S514	Go 6983	48.4482	-0.363884
F19	ZmDRIK1-K217-S514	Roscovitine (Seliciclib)	48.4474	-0.364712
D05	ZmDRIK1-K217-S514	NVP-AEW541	48.4461	-0.366047
L19	ZmDRIK1-K217-S514	Dabrafenib (GSK2118436)	48.4457	-0.36644
M01	ZmDRIK1-K217-S514	Asiatic Acid	48.4445	-0.367619
O08	ZmDRIK1-K217-S514	XL019	48.4445	-0.367645
C08	ZmDRIK1-K217-S514	Thiazovivin	48.4438	-0.368336
M02	ZmDRIK1-K217-S514	PF-562271	48.4426	-0.369488
O15	ZmDRIK1-K217-S514	NVP-BVU972	48.4425	-0.369625
G08	ZmDRIK1-K217-S514	GSK429286A	48.4391	-0.373005
N08	ZmDRIK1-K217-S514	IPI-145 (INK1197)	48.4386	-0.373501
P06	ZmDRIK1-K217-S514	VX-702	48.4378	-0.374275
P15	ZmDRIK1-K217-S514	3-Methyladenine	48.4376	-0.374504
A24	ZmDRIK1-K217-S514	Tyrphostin AG 1296	48.4367	-0.375439
O01	ZmDRIK1-K217-S514	Indirubin	48.4259	-0.386185
B13	ZmDRIK1-K217-S514	GSK1904529A	48.4259	-0.386192
F16	ZmDRIK1-K217-S514	Acadesine	48.4253	-0.386852
P22	ZmDRIK1-K217-S514	EHT 1864	48.4248	-0.387276
D03	ZmDRIK1-K217-S514	Dasatinib	48.4239	-0.388161
C22	ZmDRIK1-K217-S514	CYT387	48.4238	-0.388355
O11	ZmDRIK1-K217-S514	AG-1478 (Tyrphostin AG-1478)	48.4237	-0.388443
G10	ZmDRIK1-K217-S514	CCT129202	48.4217	-0.390369
L07	ZmDRIK1-K217-S514	Flavopiridol HCl	48.4215	-0.390583
E13	ZmDRIK1-K217-S514	Vatalanib (PTK787) 2HCl	48.421	-0.391121
I24	ZmDRIK1-K217-S514	GDC-0349	48.4201	-0.39204
B23	ZmDRIK1-K217-S514	PQ 401	48.418	-0.394154
M03	ZmDRIK1-K217-S514	AZD5438	48.4178	-0.394337
O12	ZmDRIK1-K217-S514	TIC10	48.4174	-0.394676
A06	ZmDRIK1-K217-S514	TG100-115	48.4171	-0.394993
H13	ZmDRIK1-K217-S514	GDC-0879	48.4148	-0.397343
I11	ZmDRIK1-K217-S514	GSK1838705A	48.414	-0.398151
D02	ZmDRIK1-K217-S514	Tivozanib (AV-951)	48.4105	-0.401611
L17	ZmDRIK1-K217-S514	MK-2461	48.4101	-0.401974
B16	ZmDRIK1-K217-S514	BIRB 796 (Doramapimod)	48.4075	-0.404591
L14	ZmDRIK1-K217-S514	SSR128129E	48.4058	-0.406281
P17	ZmDRIK1-K217-S514	Sotrastaurin	48.4	-0.412155
O05	ZmDRIK1-K217-S514	WYE-125132 (WYE-132)	48.3999	-0.412174
F20	ZmDRIK1-K217-S514	OSI-420	48.3998	-0.412273
B08	ZmDRIK1-K217-S514	VX-745	48.3984	-0.413757
O03	ZmDRIK1-K217-S514	OSI-027	48.3955	-0.41663
L11	ZmDRIK1-K217-S514	ZM 336372	48.3938	-0.418282
I16	ZmDRIK1-K217-S514	RKI-1447	48.3919	-0.42017
A18	ZmDRIK1-K217-S514	AZD8330	48.3917	-0.420437
D06	ZmDRIK1-K217-S514	Rigosertib (ON-01910)	48.3907	-0.421375
J05	ZmDRIK1-K217-S514	DCC-2036 (Rebastinib)	48.3897	-0.422401
G14	ZmDRIK1-K217-S514	KU-60019	48.3864	-0.42569
A19	ZmDRIK1-K217-S514	Brivanib Alaninate (BMS-582664)	48.3861	-0.425964
I06	ZmDRIK1-K217-S514	Pazopanib	48.3855	-0.426582
H10	ZmDRIK1-K217-S514	SAR245409 (XL765)	48.3847	-0.427368
M11	ZmDRIK1-K217-S514	PH-797804	48.3825	-0.429634
O10	ZmDRIK1-K217-S514	GSK2334470	48.3816	-0.430538
N10	ZmDRIK1-K217-S514	LDK378	48.3812	-0.430908
N03	ZmDRIK1-K217-S514	PP121	48.3806	-0.431515
D01	ZmDRIK1-K217-S514	Selumetinib (AZD6244)	48.3793	-0.432835
N19	ZmDRIK1-K217-S514	INK 128 (MLN0128)	48.3786	-0.433498
G20	ZmDRIK1-K217-S514	PIK-293	48.376	-0.436115
L24	ZmDRIK1-K217-S514	CA75 (GAK)	48.376	-0.436127
P04	ZmDRIK1-K217-S514	TAK-715	48.3702	-0.441872
N18	ZmDRIK1-K217-S514	CO-1686 (AVL-301)	48.3643	-0.447796
N09	ZmDRIK1-K217-S514	A-769662	48.359	-0.453133
K12	ZmDRIK1-K217-S514	VE-822	48.3577	-0.454441
G23	ZmDRIK1-K217-S514	GNE-7915	48.356	-0.456074
K08	ZmDRIK1-K217-S514	PP2	48.354	-0.45813
J08	ZmDRIK1-K217-S514	MEK162 (ARRY-162)	48.3511	-0.461029
M06	ZmDRIK1-K217-S514	SC-514	48.3492	-0.462864
P16	ZmDRIK1-K217-S514	Losmapimod (GW856553X)	48.3484	-0.463715
O19	ZmDRIK1-K217-S514	BYL719	48.3469	-0.465183
K03	ZmDRIK1-K217-S514	Phenformin HCl	48.3394	-0.472675
H01	ZmDRIK1-K217-S514	Bosutinib (SKI-606)	48.3389	-0.473206
G07	ZmDRIK1-K217-S514	Y-27632 2HCl	48.3373	-0.474842
F05	ZmDRIK1-K217-S514	PD0325901	48.3341	-0.478058
E19	ZmDRIK1-K217-S514	PLX-4720	48.3337	-0.478363
K05	ZmDRIK1-K217-S514	CCT128930	48.3325	-0.479633
E10	ZmDRIK1-K217-S514	Ponatinib (AP24534)	48.33	-0.482151
H05	ZmDRIK1-K217-S514	Rapamycin (Sirolimus)	48.3289	-0.483204
K24	ZmDRIK1-K217-S514	BMS-345541	48.3262	-0.485897
H14	ZmDRIK1-K217-S514	BS-181 HCl	48.326	-0.48613
N22	ZmDRIK1-K217-S514	AR-A014418	48.3219	-0.490173
I17	ZmDRIK1-K217-S514	Dinaciclib (SCH727965)	48.3214	-0.490677
J10	ZmDRIK1-K217-S514	AZ20	48.3187	-0.493431
O04	ZmDRIK1-K217-S514	CHIR-99021 (CT99021) HCl	48.318	-0.494061
K07	ZmDRIK1-K217-S514	Trametinib (GSK1120212)	48.3163	-0.495781
G06	ZmDRIK1-K217-S514	Pelitinib (EKB-569)	48.316	-0.496094
H15	ZmDRIK1-K217-S514	JNJ-38877605	48.3127	-0.499416
G03	ZmDRIK1-K217-S514	Gefitinib (ZD1839)	48.3074	-0.504742
N05	ZmDRIK1-K217-S514	GSK2126458 (GSK458)	48.3068	-0.505348
B19	ZmDRIK1-K217-S514	AG-490 (Tyrphostin B42)	48.3055	-0.506641
L03	ZmDRIK1-K217-S514	TAK-733	48.2982	-0.51392
J16	ZmDRIK1-K217-S514	BIO	48.2965	-0.515591
L08	ZmDRIK1-K217-S514	VS-5584 (SB2343)	48.296	-0.516079
L15	ZmDRIK1-K217-S514	Varlitinib	48.2956	-0.516468
K18	ZmDRIK1-K217-S514	NMS-P937 (NMS1286937)	48.2948	-0.517277
O14	ZmDRIK1-K217-S514	PF-543	48.2935	-0.51862
N06	ZmDRIK1-K217-S514	Tofacitinib (CP-690550) Citrate	48.2883	-0.523827
I05	ZmDRIK1-K217-S514	LY2603618	48.2875	-0.524578
N07	ZmDRIK1-K217-S514	AS-604850	48.2859	-0.526253
G17	ZmDRIK1-K217-S514	Alisertib (MLN8237)	48.284	-0.528069
J24	ZmDRIK1-K217-S514	LP-935509 (AAK1)	48.2757	-0.536373
H17	ZmDRIK1-K217-S514	AT9283	48.2757	-0.53643
G22	ZmDRIK1-K217-S514	PIK-294	48.2714	-0.540668
P23	ZmDRIK1-K217-S514	TCS 359	48.2631	-0.548992
E24	ZmDRIK1-K217-S514	PRT062607 (P505-15)	48.2609	-0.55122
M24	ZmDRIK1-K217-S514	ETP-46464	48.2598	-0.552334
C24	ZmDRIK1-K217-S514	NSC 23766	48.2573	-0.554855
J23	ZmDRIK1-K217-S514	AG-18	48.2564	-0.555721
E21	ZmDRIK1-K217-S514	WZ4002	48.2551	-0.556965
G05	ZmDRIK1-K217-S514	PI-103	48.2534	-0.558758
K10	ZmDRIK1-K217-S514	CGI1746	48.2511	-0.56105
F13	ZmDRIK1-K217-S514	U0126-EtOH	48.2299	-0.582195
D13	ZmDRIK1-K217-S514	MLN8054	48.2296	-0.582512
J07	ZmDRIK1-K217-S514	PF-00562271	48.2235	-0.588619
E06	ZmDRIK1-K217-S514	Ki8751	48.2232	-0.588924
N01	ZmDRIK1-K217-S514	Honokiol	48.2196	-0.592526
M23	ZmDRIK1-K217-S514	Filgotinib (GLPG0634)	48.2182	-0.593899
H08	ZmDRIK1-K217-S514	Pimasertib (AS-703026)	48.2181	-0.594002
M18	ZmDRIK1-K217-S514	PD173955	48.2176	-0.594524
A23	ZmDRIK1-K217-S514	JNK Inhibitor IX	48.2116	-0.600517
I22	ZmDRIK1-K217-S514	GNE-0877	48.21	-0.602131
I09	ZmDRIK1-K217-S514	NVP-BSK805 2HCl	48.2096	-0.602467
D11	ZmDRIK1-K217-S514	SU11274	48.2068	-0.605331
O06	ZmDRIK1-K217-S514	Fingolimod (FTY720) HCl	48.2041	-0.608017
M21	ZmDRIK1-K217-S514	BI-D1870	48.2005	-0.61163
F10	ZmDRIK1-K217-S514	LY2228820	48.1936	-0.618561
O07	ZmDRIK1-K217-S514	CAY10505	48.1919	-0.620239
F01	ZmDRIK1-K217-S514	Afatinib (BIBW2992)	48.1887	-0.623428
K23	ZmDRIK1-K217-S514	IM-12	48.1843	-0.627823
O16	ZmDRIK1-K217-S514	Skepinone-L	48.1706	-0.641533
G01	ZmDRIK1-K217-S514	BMS-536924	48.1675	-0.644653
I23	ZmDRIK1-K217-S514	WH-4-023	48.1664	-0.64576
K16	ZmDRIK1-K217-S514	CNX-2006	48.1659	-0.646225
N23	ZmDRIK1-K217-S514	AZD5363	48.1606	-0.65152
A01	ZmDRIK1-K217-S514	Linifanib (ABT-869)	48.1522	-0.659939
E14	ZmDRIK1-K217-S514	BMS-777607	48.1504	-0.661701
C23	ZmDRIK1-K217-S514	XMD8-92	48.1492	-0.662922
H23	ZmDRIK1-K217-S514	VE-821	48.1435	-0.668636
E09	ZmDRIK1-K217-S514	Crizotinib (PF-02341066)	48.1416	-0.670483
G12	ZmDRIK1-K217-S514	R406 (free base)	48.1325	-0.679604
H11	ZmDRIK1-K217-S514	OSI-906 (Linsitinib)	48.1307	-0.681461
F07	ZmDRIK1-K217-S514	VX-680 (Tozasertib)	48.1183	-0.693817
O23	ZmDRIK1-K217-S514	GSK2636771	48.1136	-0.698513
J22	ZmDRIK1-K217-S514	GNE-9605	48.0944	-0.717716
L18	ZmDRIK1-K217-S514	CNX-774	48.0834	-0.728756
K09	ZmDRIK1-K217-S514	WAY-600	48.0814	-0.730751
F11	ZmDRIK1-K217-S514	NVP-ADW742	48.0809	-0.731163
M22	ZmDRIK1-K217-S514	KN-93 Phosphate	48.0011	-0.811001
D23	ZmDRIK1-K217-S514	ZM 39923 HCl	47.9854	-0.826733
F09	ZmDRIK1-K217-S514	PHA-665752	47.9694	-0.842724
E04	ZmDRIK1-K217-S514	Vemurafenib (PLX4032)	47.9224	-0.889748
L23	ZmDRIK1-K217-S514	CEP-32496	47.8952	-0.916901
L22	ZmDRIK1-K217-S514	KN-62	47.8671	-0.945019
M04	ZmDRIK1-K217-S514	BAY 11-7082	47.8492	-0.962921
G18	ZmDRIK1-K217-S514	AST-1306	47.6295	-1.18265
B12	ZmDRIK1-K217-S514	Quizartinib (AC220)	47.6068	-1.20527
F04	ZmDRIK1-K217-S514	BX-795	47.4195	-1.39261
N14	ZmDRIK1-K217-S514	SKI II	47.2903	-1.52177
M05	ZmDRIK1-K217-S514	NU7441 (KU-57788)	47.2191	-1.59303
O18	ZmDRIK1-K217-S514	PFK15	47.2128	-1.59929
D24	ZmDRIK1-K217-S514	Bardoxolone Methyl	47.1098	-1.70236
G19	ZmDRIK1-K217-S514	SNS-314 Mesylate	46.9514	-1.86067
P18	ZmDRIK1-K217-S514	TAK-632	46.7981	-2.01399
D17	ZmDRIK1-K217-S514	Cabozantinib (XL184)	46.516	-2.2961
K11	ZmDRIK1-K217-S514	AMG-900	46.4848	-2.32734
I19	ZmDRIK1-K217-S514	WP1066	46.3339	-2.4782
C05	ZmDRIK1-K217-S514	Nilotinib (AMN-107)	45.9746	-2.83752
A04	ZmDRIK1-K217-S514	Amuvatinib (MP-470)	45.6119	-3.20023
K01	ZmDRIK1-K217-S514	Degrasyn (WP1130)	45.5273	-3.28486
A07	ZmDRIK1-K217-S514	Sorafenib Tosylate	44.9006	-3.91154
I04	ZmDRIK1-K217-S514	GNF-2	44.4688	-4.34336
C16	ZmDRIK1-K217-S514	Tie2 kinase inhibitor	44.0609	-4.75118
K22	ZmDRIK1-K217-S514	Sorafenib	44.0008	-4.81131
F02	ZmDRIK1-K217-S514	OSI-930	43.2865	-5.52566
C06	ZmDRIK1-K217-S514	MGCD-265	43.048	-5.76407
H04	ZmDRIK1-K217-S514	Genistein	35.3842	-13.4279
E15	ZmDRIK1-K217-S514	Foretinib (GSK1363089)	34.0722	-14.74
I12	ZmDRIK1-K217-S514	IPA-3	33.8439	-14.9682
A05	ZmDRIK1-K217-S514	Lapatinib (GW-572016) Ditosylate	32.7767	-16.0354
D20	ZmDRIK1-K217-S514	BMS-794833	29.8064	-19.0058

## Sheet: ZmDRIK1-R187-S514
Supplemental Table S1. Small molecule library thermal profiling for DRIK1 hits identification
Well	Protein	Ligand	Tm B	dTm B	M.w.	Targets	Information
A02	ZmDRIK1-R187-S514	ENMD-2076	57.0653	4.27749	375.47	Aurora Kinase,FLT3,VEGFR	ENMD-2076 has selective activity against Aurora A and Flt3 with IC50 of 14 nM and 1.86 nM, 25-fold selective for Aurora A than over Aurora B and less potent to VEGFR2/KDR and VEGFR3, FGFR1 and FGFR2 and PDGFRα. Phase 2.
P18	ZmDRIK1-R187-S514	TAK-632	54.432	1.64423
G24	ZmDRIK1-R187-S514	Butein	53.4736	0.68578
P23	ZmDRIK1-R187-S514	TCS 359	53.3935	0.605759
M10	ZmDRIK1-R187-S514	MK-8745	53.2749	0.487106
P24	ZmDRIK1-R187-S514	DMSO	53.2208	0.433052
I02	ZmDRIK1-R187-S514	WHI-P154	53.2156	0.42778
I07	ZmDRIK1-R187-S514	AS-252424	53.1765	0.388714
B13	ZmDRIK1-R187-S514	GSK1904529A	53.0528	0.265026
J19	ZmDRIK1-R187-S514	AZD4547	53.0268	0.239059
P12	ZmDRIK1-R187-S514	CGK 733	53.0092	0.221409
B11	ZmDRIK1-R187-S514	SB202190 (FHPI)	52.9821	0.194298
N14	ZmDRIK1-R187-S514	SKI II	52.8251	0.0372887
O24	ZmDRIK1-R187-S514	Pacritinib (SB1518)	52.8151	0.0273056
B16	ZmDRIK1-R187-S514	BIRB 796 (Doramapimod)	52.7881	0.000297546
B03	ZmDRIK1-R187-S514	Dovitinib (TKI-258)	52.7845	-0.00327301
P04	ZmDRIK1-R187-S514	TAK-715	52.7714	-0.0163422
L23	ZmDRIK1-R187-S514	CEP-32496	52.7657	-0.0220833
F02	ZmDRIK1-R187-S514	OSI-930	52.7326	-0.0551376
E23	ZmDRIK1-R187-S514	GNF-5	52.7325	-0.0553093
D02	ZmDRIK1-R187-S514	Tivozanib (AV-951)	52.6974	-0.0903435
L02	ZmDRIK1-R187-S514	IKK-16 (IKK Inhibitor VII)	52.6911	-0.0966606
P08	ZmDRIK1-R187-S514	PD168393	52.6797	-0.108044
I04	ZmDRIK1-R187-S514	GNF-2	52.6495	-0.138306
O22	ZmDRIK1-R187-S514	LDC000067	52.6157	-0.172047
J15	ZmDRIK1-R187-S514	Milciclib (PHA-848125)	52.6098	-0.177937
K02	ZmDRIK1-R187-S514	GW5074	52.6094	-0.178371
J17	ZmDRIK1-R187-S514	Dovitinib (TKI-258) Dilactic Acid	52.5761	-0.21167
P21	ZmDRIK1-R187-S514	IMD 0354	52.549	-0.238731
M12	ZmDRIK1-R187-S514	AZD3463	52.4804	-0.3074
P19	ZmDRIK1-R187-S514	Tyrphostin AG 879	52.4486	-0.339134
M14	ZmDRIK1-R187-S514	AVL-292	52.4232	-0.364586
H10	ZmDRIK1-R187-S514	SAR245409 (XL765)	52.4194	-0.368378
M22	ZmDRIK1-R187-S514	KN-93 Phosphate	52.4131	-0.374668
B15	ZmDRIK1-R187-S514	OSU-03012 (AR-12)	52.4057	-0.382103
O21	ZmDRIK1-R187-S514	Golvatinib (E7050)	52.4053	-0.382496
P10	ZmDRIK1-R187-S514	Zotarolimus(ABT-578)	52.3919	-0.395874
H12	ZmDRIK1-R187-S514	CP-673451	52.3898	-0.398018
I03	ZmDRIK1-R187-S514	Chrysophanic Acid	52.374	-0.413822
O03	ZmDRIK1-R187-S514	OSI-027	52.372	-0.415806
N20	ZmDRIK1-R187-S514	6H05	52.3586	-0.429123
F24	ZmDRIK1-R187-S514	DMSO	52.3547	-0.433056
P06	ZmDRIK1-R187-S514	VX-702	52.3435	-0.444309
O19	ZmDRIK1-R187-S514	BYL719	52.3396	-0.448147
I16	ZmDRIK1-R187-S514	RKI-1447	52.3314	-0.456348
C24	ZmDRIK1-R187-S514	NSC 23766	52.3265	-0.461269
J03	ZmDRIK1-R187-S514	Imatinib (STI571)	52.3166	-0.471153
J02	ZmDRIK1-R187-S514	TG100713	52.309	-0.478725
O08	ZmDRIK1-R187-S514	XL019	52.3067	-0.481033
K07	ZmDRIK1-R187-S514	Trametinib (GSK1120212)	52.306	-0.481747
M20	ZmDRIK1-R187-S514	TG003	52.2999	-0.4879
P09	ZmDRIK1-R187-S514	KX2-391	52.2977	-0.490059
P05	ZmDRIK1-R187-S514	A-674563	52.2951	-0.492695
J20	ZmDRIK1-R187-S514	AZD9291	52.291	-0.496727
M19	ZmDRIK1-R187-S514	GDC-0068	52.2846	-0.503155
B22	ZmDRIK1-R187-S514	PP242	52.2823	-0.505516
N06	ZmDRIK1-R187-S514	Tofacitinib (CP-690550) Citrate	52.2801	-0.507687
G04	ZmDRIK1-R187-S514	BX-912	52.2754	-0.512379
G02	ZmDRIK1-R187-S514	KU-0063794	52.2719	-0.515884
K05	ZmDRIK1-R187-S514	CCT128930	52.2643	-0.523499
P02	ZmDRIK1-R187-S514	ZM 306416	52.2632	-0.524548
I13	ZmDRIK1-R187-S514	Crenolanib (CP-868596)	52.2614	-0.526352
P15	ZmDRIK1-R187-S514	3-Methyladenine	52.2602	-0.527599
M02	ZmDRIK1-R187-S514	PF-562271	52.2585	-0.529289
N15	ZmDRIK1-R187-S514	CUDC-907	52.2572	-0.530571
O07	ZmDRIK1-R187-S514	CAY10505	52.2542	-0.533611
F03	ZmDRIK1-R187-S514	Erlotinib HCl (OSI-744)	52.2481	-0.539719
H03	ZmDRIK1-R187-S514	Imatinib Mesylate (STI571)	52.248	-0.539749
K19	ZmDRIK1-R187-S514	CEP-33779	52.2475	-0.540264
P17	ZmDRIK1-R187-S514	Sotrastaurin	52.2469	-0.540886
O06	ZmDRIK1-R187-S514	Fingolimod (FTY720) HCl	52.2456	-0.542149
E02	ZmDRIK1-R187-S514	YM201636	52.2446	-0.543175
J11	ZmDRIK1-R187-S514	TAK-901	52.2434	-0.544331
M06	ZmDRIK1-R187-S514	SC-514	52.2419	-0.545826
H02	ZmDRIK1-R187-S514	AG-1024	52.2257	-0.562115
N21	ZmDRIK1-R187-S514	Semaxanib (SU5416)	52.2252	-0.562561
N02	ZmDRIK1-R187-S514	Tyrphostin 9	52.2237	-0.564114
L12	ZmDRIK1-R187-S514	AZD1208	52.2234	-0.564335
F16	ZmDRIK1-R187-S514	Acadesine	52.2234	-0.564407
P20	ZmDRIK1-R187-S514	HS-173	52.2213	-0.566475
M03	ZmDRIK1-R187-S514	AZD5438	52.212	-0.575764
C13	ZmDRIK1-R187-S514	PF-04217903	52.2116	-0.576141
F15	ZmDRIK1-R187-S514	SGX-523	52.2114	-0.576355
P03	ZmDRIK1-R187-S514	Fostamatinib (R788)	52.2088	-0.578945
K21	ZmDRIK1-R187-S514	TPCA-1	52.206	-0.581741
J04	ZmDRIK1-R187-S514	S-Ruxolitinib (INCB018424)	52.2055	-0.582253
G07	ZmDRIK1-R187-S514	Y-27632 2HCl	52.2039	-0.583878
O23	ZmDRIK1-R187-S514	GSK2636771	52.1988	-0.588955
N12	ZmDRIK1-R187-S514	NU6027	52.1982	-0.589535
P16	ZmDRIK1-R187-S514	Losmapimod (GW856553X)	52.1937	-0.594086
N03	ZmDRIK1-R187-S514	PP121	52.1928	-0.594963
K03	ZmDRIK1-R187-S514	Phenformin HCl	52.1921	-0.595699
M07	ZmDRIK1-R187-S514	Ibrutinib (PCI-32765)	52.1905	-0.597282
H24	ZmDRIK1-R187-S514	Staurosporine	52.187	-0.600788
A13	ZmDRIK1-R187-S514	KU-55933 (ATM Kinase Inhibitor)	52.1868	-0.601002
P07	ZmDRIK1-R187-S514	CHIR-124	52.1856	-0.6022
G05	ZmDRIK1-R187-S514	PI-103	52.1797	-0.608051
I05	ZmDRIK1-R187-S514	LY2603618	52.1796	-0.608151
F22	ZmDRIK1-R187-S514	CAL-101 (Idelalisib)	52.1754	-0.6124
H06	ZmDRIK1-R187-S514	Aurora A Inhibitor I	52.1722	-0.615601
N04	ZmDRIK1-R187-S514	Icotinib	52.1701	-0.61768
J01	ZmDRIK1-R187-S514	Palomid 529 (P529)	52.1647	-0.623055
N19	ZmDRIK1-R187-S514	INK 128 (MLN0128)	52.16	-0.627815
P01	ZmDRIK1-R187-S514	Quercetin	52.1581	-0.629681
K04	ZmDRIK1-R187-S514	PF-477736	52.1576	-0.630161
D08	ZmDRIK1-R187-S514	SP600125	52.1574	-0.630417
L04	ZmDRIK1-R187-S514	Go 6983	52.1546	-0.633125
G16	ZmDRIK1-R187-S514	PF-573228	52.1501	-0.637722
H13	ZmDRIK1-R187-S514	GDC-0879	52.149	-0.638725
O04	ZmDRIK1-R187-S514	CHIR-99021 (CT99021) HCl	52.1489	-0.638832
F08	ZmDRIK1-R187-S514	TSU-68 (SU6668)	52.1475	-0.64032
K09	ZmDRIK1-R187-S514	WAY-600	52.1451	-0.642689
C15	ZmDRIK1-R187-S514	Danusertib (PHA-739358)	52.1439	-0.643925
E17	ZmDRIK1-R187-S514	Everolimus (RAD001)	52.1433	-0.644497
C01	ZmDRIK1-R187-S514	Saracatinib (AZD0530)	52.1418	-0.646011
P22	ZmDRIK1-R187-S514	EHT 1864	52.1396	-0.648132
O05	ZmDRIK1-R187-S514	WYE-125132 (WYE-132)	52.1387	-0.649109
H08	ZmDRIK1-R187-S514	Pimasertib (AS-703026)	52.1371	-0.650677
O20	ZmDRIK1-R187-S514	K-Ras(G12C) inhibitor 9	52.1299	-0.657867
C22	ZmDRIK1-R187-S514	CYT387	52.1235	-0.664253
C23	ZmDRIK1-R187-S514	XMD8-92	52.1221	-0.665672
L08	ZmDRIK1-R187-S514	VS-5584 (SB2343)	52.1143	-0.673435
P13	ZmDRIK1-R187-S514	AMG-458	52.1133	-0.674515
E03	ZmDRIK1-R187-S514	Ridaforolimus (Deforolimus)	52.1126	-0.675213
H16	ZmDRIK1-R187-S514	BMS-265246	52.1119	-0.67588
O11	ZmDRIK1-R187-S514	AG-1478 (Tyrphostin AG-1478)	52.1116	-0.676205
E01	ZmDRIK1-R187-S514	Nintedanib (BIBF 1120)	52.1103	-0.677444
G15	ZmDRIK1-R187-S514	GSK690693	52.1102	-0.677612
H07	ZmDRIK1-R187-S514	Enzastaurin (LY317615)	52.1093	-0.67849
B02	ZmDRIK1-R187-S514	CUDC-101	52.1041	-0.683723
D04	ZmDRIK1-R187-S514	WYE-354	52.1011	-0.686661
L21	ZmDRIK1-R187-S514	SAR131675	52.0995	-0.688267
J06	ZmDRIK1-R187-S514	Piceatannol	52.0981	-0.689652
D01	ZmDRIK1-R187-S514	Selumetinib (AZD6244)	52.0975	-0.690323
L20	ZmDRIK1-R187-S514	EHop-016	52.0951	-0.692703
N23	ZmDRIK1-R187-S514	AZD5363	52.0945	-0.69323
P11	ZmDRIK1-R187-S514	SB415286	52.0881	-0.699627
L13	ZmDRIK1-R187-S514	PHA-767491	52.0869	-0.700855
M21	ZmDRIK1-R187-S514	BI-D1870	52.0869	-0.700874
M24	ZmDRIK1-R187-S514	ETP-46464	52.0861	-0.701679
B01	ZmDRIK1-R187-S514	Axitinib	52.0861	-0.701721
C09	ZmDRIK1-R187-S514	GDC-0941	52.0859	-0.701866
D16	ZmDRIK1-R187-S514	H 89 2HCl	52.0845	-0.703243
F23	ZmDRIK1-R187-S514	SMI-4a	52.0802	-0.707546
E24	ZmDRIK1-R187-S514	PRT062607 (P505-15)	52.0793	-0.708508
F04	ZmDRIK1-R187-S514	BX-795	52.0772	-0.710556
C04	ZmDRIK1-R187-S514	PD173074	52.0772	-0.71059
O09	ZmDRIK1-R187-S514	CH5132799	52.0766	-0.711201
A01	ZmDRIK1-R187-S514	Linifanib (ABT-869)	52.0764	-0.711372
K08	ZmDRIK1-R187-S514	PP2	52.0749	-0.712845
C16	ZmDRIK1-R187-S514	Tie2 kinase inhibitor	52.0745	-0.713234
F07	ZmDRIK1-R187-S514	VX-680 (Tozasertib)	52.0743	-0.713493
E08	ZmDRIK1-R187-S514	AZD6482	52.0732	-0.714561
H23	ZmDRIK1-R187-S514	VE-821	52.073	-0.714771
L19	ZmDRIK1-R187-S514	Dabrafenib (GSK2118436)	52.0642	-0.72356
J24	ZmDRIK1-R187-S514	GSK3236734A	52.0641	-0.723686
I08	ZmDRIK1-R187-S514	AP26113	52.0639	-0.723866
L06	ZmDRIK1-R187-S514	JNK-IN-8	52.0613	-0.726429
F01	ZmDRIK1-R187-S514	Afatinib (BIBW2992)	52.0596	-0.728123
O14	ZmDRIK1-R187-S514	PF-543	52.0591	-0.728714
L01	ZmDRIK1-R187-S514	BKM120 (NVP-BKM120)	52.0572	-0.73061
M17	ZmDRIK1-R187-S514	AZD2014	52.0559	-0.73188
D22	ZmDRIK1-R187-S514	SB590885	52.0535	-0.734302
C02	ZmDRIK1-R187-S514	PIK-75	52.0533	-0.734486
N11	ZmDRIK1-R187-S514	Dacomitinib (PF299804)	52.0529	-0.734901
M15	ZmDRIK1-R187-S514	Wortmannin	52.0524	-0.735355
J13	ZmDRIK1-R187-S514	MK-8776 (SCH 900776)	52.0519	-0.73592
M09	ZmDRIK1-R187-S514	GDC-0980 (RG7422)	52.0509	-0.736877
D03	ZmDRIK1-R187-S514	Dasatinib	52.048	-0.739758
N24	ZmDRIK1-R187-S514	GW297361X	52.0476	-0.740181
N10	ZmDRIK1-R187-S514	LDK378	52.0439	-0.743835
B07	ZmDRIK1-R187-S514	Sunitinib Malate	52.0428	-0.74498
L05	ZmDRIK1-R187-S514	A66	52.0413	-0.746471
B24	ZmDRIK1-R187-S514	P276-00	52.0396	-0.748207
M16	ZmDRIK1-R187-S514	GF109203X	52.0395	-0.748322
E16	ZmDRIK1-R187-S514	TWS119	52.0383	-0.749508
N01	ZmDRIK1-R187-S514	Honokiol	52.0367	-0.751106
M01	ZmDRIK1-R187-S514	Asiatic Acid	52.0351	-0.752705
M08	ZmDRIK1-R187-S514	CZC24832	52.0305	-0.757233
H15	ZmDRIK1-R187-S514	JNJ-38877605	52.0302	-0.757618
G08	ZmDRIK1-R187-S514	GSK429286A	52.03	-0.757736
E18	ZmDRIK1-R187-S514	PF-4708671	52.0287	-0.759037
O12	ZmDRIK1-R187-S514	TIC10	52.0194	-0.768414
A03	ZmDRIK1-R187-S514	Cediranib (AZD2171)	52.0186	-0.769165
G06	ZmDRIK1-R187-S514	Pelitinib (EKB-569)	52.0182	-0.769615
F06	ZmDRIK1-R187-S514	Ruxolitinib (INCB018424)	52.017	-0.770763
O17	ZmDRIK1-R187-S514	Tofacitinib (CP-690550)	52.0149	-0.772865
A14	ZmDRIK1-R187-S514	AZD8055	52.0149	-0.772888
J12	ZmDRIK1-R187-S514	PF-3758309	52.0136	-0.774162
G03	ZmDRIK1-R187-S514	Gefitinib (ZD1839)	52.0133	-0.774475
E13	ZmDRIK1-R187-S514	Vatalanib (PTK787) 2HCl	52.0129	-0.77486
I06	ZmDRIK1-R187-S514	Pazopanib	52.0122	-0.775608
A08	ZmDRIK1-R187-S514	PHA-680632	52.0118	-0.775951
J21	ZmDRIK1-R187-S514	TAE226 (NVP-TAE226)	52.0064	-0.78141
K15	ZmDRIK1-R187-S514	HER2-Inhibitor-1	52.006	-0.781792
O01	ZmDRIK1-R187-S514	Indirubin	52.0041	-0.783695
N16	ZmDRIK1-R187-S514	GSK650394	52.0029	-0.784924
K20	ZmDRIK1-R187-S514	WZ4003	52.0014	-0.786362
I01	ZmDRIK1-R187-S514	Volasertib (BI 6727)	51.9962	-0.791588
B04	ZmDRIK1-R187-S514	JNJ-7706621	51.9935	-0.794304
O10	ZmDRIK1-R187-S514	GSK2334470	51.9873	-0.800484
C12	ZmDRIK1-R187-S514	Hesperadin	51.9865	-0.801228
O16	ZmDRIK1-R187-S514	Skepinone-L	51.9852	-0.802566
F12	ZmDRIK1-R187-S514	AZD7762	51.9841	-0.80368
K13	ZmDRIK1-R187-S514	TG101348 (SAR302503)	51.9834	-0.804363
B18	ZmDRIK1-R187-S514	KW-2449	51.9805	-0.807304
B05	ZmDRIK1-R187-S514	Motesanib Diphosphate (AMG-706)	51.9797	-0.808113
E22	ZmDRIK1-R187-S514	Apatinib	51.9796	-0.808186
N05	ZmDRIK1-R187-S514	GSK2126458 (GSK458)	51.9793	-0.808468
B17	ZmDRIK1-R187-S514	Triciribine	51.978	-0.809792
M13	ZmDRIK1-R187-S514	PF-04691502	51.9743	-0.813507
L03	ZmDRIK1-R187-S514	TAK-733	51.9734	-0.814411
H01	ZmDRIK1-R187-S514	Bosutinib (SKI-606)	51.9733	-0.814484
D12	ZmDRIK1-R187-S514	BIX 02188	51.9715	-0.816273
J07	ZmDRIK1-R187-S514	PF-00562271	51.9702	-0.817612
B09	ZmDRIK1-R187-S514	Masitinib (AB1010)	51.9701	-0.817631
L16	ZmDRIK1-R187-S514	Ro 31-8220 Mesylate	51.9685	-0.819298
E07	ZmDRIK1-R187-S514	Vandetanib (ZD6474)	51.964	-0.823814
D06	ZmDRIK1-R187-S514	Rigosertib (ON-01910)	51.9634	-0.824341
C10	ZmDRIK1-R187-S514	PHA-793887	51.9616	-0.826168
E05	ZmDRIK1-R187-S514	Pazopanib HCl (GW786034 HCl)	51.9578	-0.830002
I22	ZmDRIK1-R187-S514	GNE-0877	51.9544	-0.833408
L07	ZmDRIK1-R187-S514	Flavopiridol HCl	51.9511	-0.836689
G12	ZmDRIK1-R187-S514	R406 (free base)	51.9496	-0.838127
A11	ZmDRIK1-R187-S514	SB203580	51.9495	-0.838257
M11	ZmDRIK1-R187-S514	PH-797804	51.9485	-0.839272
O15	ZmDRIK1-R187-S514	NVP-BVU972	51.9474	-0.840385
I23	ZmDRIK1-R187-S514	WH-4-023	51.9468	-0.841
D05	ZmDRIK1-R187-S514	NVP-AEW541	51.9467	-0.841068
C08	ZmDRIK1-R187-S514	Thiazovivin	51.9431	-0.844665
G01	ZmDRIK1-R187-S514	BMS-536924	51.9362	-0.851532
A06	ZmDRIK1-R187-S514	TG100-115	51.9354	-0.852383
H22	ZmDRIK1-R187-S514	Telatinib	51.926	-0.861778
B06	ZmDRIK1-R187-S514	GSK1059615	51.9257	-0.862034
A12	ZmDRIK1-R187-S514	AT7519	51.9222	-0.86554
I21	ZmDRIK1-R187-S514	Torin 2	51.9198	-0.868015
L24	ZmDRIK1-R187-S514	GSK3367592A	51.9196	-0.868172
C07	ZmDRIK1-R187-S514	Tandutinib (MLN518)	51.9186	-0.869133
J16	ZmDRIK1-R187-S514	BIO	51.9144	-0.873356
M05	ZmDRIK1-R187-S514	NU7441 (KU-57788)	51.913	-0.87479
A10	ZmDRIK1-R187-S514	HMN-214	51.9106	-0.877171
F05	ZmDRIK1-R187-S514	PD0325901	51.9103	-0.877506
M23	ZmDRIK1-R187-S514	Filgotinib (GLPG0634)	51.9102	-0.87756
B10	ZmDRIK1-R187-S514	AEE788 (NVP-AEE788)	51.9099	-0.877895
K14	ZmDRIK1-R187-S514	LY2835219	51.9094	-0.878353
A24	ZmDRIK1-R187-S514	Tyrphostin AG 1296	51.9084	-0.87936
A15	ZmDRIK1-R187-S514	LY294002	51.9073	-0.880501
K23	ZmDRIK1-R187-S514	IM-12	51.9072	-0.880558
B08	ZmDRIK1-R187-S514	VX-745	51.9063	-0.881451
N18	ZmDRIK1-R187-S514	CO-1686 (AVL-301)	51.9042	-0.883575
L14	ZmDRIK1-R187-S514	SSR128129E	51.9035	-0.884239
H09	ZmDRIK1-R187-S514	SB216763	51.9008	-0.886993
F18	ZmDRIK1-R187-S514	LY2784544	51.8937	-0.894032
C21	ZmDRIK1-R187-S514	WZ3146	51.891	-0.896725
L09	ZmDRIK1-R187-S514	TG101209	51.8908	-0.896984
I24	ZmDRIK1-R187-S514	GDC-0349	51.8892	-0.898537
K16	ZmDRIK1-R187-S514	CNX-2006	51.8843	-0.903492
A21	ZmDRIK1-R187-S514	CP-724714	51.8838	-0.904003
N07	ZmDRIK1-R187-S514	AS-604850	51.8824	-0.905399
A17	ZmDRIK1-R187-S514	Palbociclib (PD-0332991) HCl	51.8822	-0.905548
D18	ZmDRIK1-R187-S514	AZD1480	51.8817	-0.906036
F17	ZmDRIK1-R187-S514	BMS-754807	51.88	-0.90778
A16	ZmDRIK1-R187-S514	Fasudil (HA-1077) HCl	51.8794	-0.908329
K12	ZmDRIK1-R187-S514	VE-822	51.8782	-0.909561
I09	ZmDRIK1-R187-S514	NVP-BSK805 2HCl	51.8751	-0.912663
H17	ZmDRIK1-R187-S514	AT9283	51.8736	-0.914207
E12	ZmDRIK1-R187-S514	BIX 02189	51.8673	-0.920509
F14	ZmDRIK1-R187-S514	PD318088	51.8638	-0.923931
K24	ZmDRIK1-R187-S514	BMS-345541	51.8616	-0.926147
H21	ZmDRIK1-R187-S514	WZ8040	51.8609	-0.926846
G23	ZmDRIK1-R187-S514	GNE-7915	51.8606	-0.927204
A18	ZmDRIK1-R187-S514	AZD8330	51.853	-0.934738
H20	ZmDRIK1-R187-S514	AZ 960	51.8493	-0.938511
J09	ZmDRIK1-R187-S514	R547	51.8488	-0.93898
B21	ZmDRIK1-R187-S514	TGX-221	51.8436	-0.94416
F10	ZmDRIK1-R187-S514	LY2228820	51.8374	-0.950375
E10	ZmDRIK1-R187-S514	Ponatinib (AP24534)	51.8369	-0.950855
J10	ZmDRIK1-R187-S514	AZ20	51.8347	-0.953022
G22	ZmDRIK1-R187-S514	PIK-294	51.8347	-0.953098
J22	ZmDRIK1-R187-S514	GNE-9605	51.8345	-0.953255
E09	ZmDRIK1-R187-S514	Crizotinib (PF-02341066)	51.8298	-0.958012
D13	ZmDRIK1-R187-S514	MLN8054	51.8297	-0.958023
I11	ZmDRIK1-R187-S514	GSK1838705A	51.8263	-0.961475
I17	ZmDRIK1-R187-S514	Dinaciclib (SCH727965)	51.8243	-0.963467
A22	ZmDRIK1-R187-S514	Mubritinib (TAK 165)	51.8237	-0.964111
G13	ZmDRIK1-R187-S514	ZM 447439	51.8229	-0.964882
L15	ZmDRIK1-R187-S514	Varlitinib	51.8178	-0.969929
H11	ZmDRIK1-R187-S514	OSI-906 (Linsitinib)	51.8174	-0.970375
D14	ZmDRIK1-R187-S514	AT7867	51.8168	-0.970943
L10	ZmDRIK1-R187-S514	PP1	51.8162	-0.971607
C17	ZmDRIK1-R187-S514	XL147	51.8156	-0.972202
J08	ZmDRIK1-R187-S514	MEK162 (ARRY-162)	51.8101	-0.977631
F09	ZmDRIK1-R187-S514	PHA-665752	51.8	-0.987755
A09	ZmDRIK1-R187-S514	AC480 (BMS-599626)	51.7911	-0.996704
L17	ZmDRIK1-R187-S514	MK-2461	51.7848	-1.00293
B20	ZmDRIK1-R187-S514	R406	51.7835	-1.00429
L11	ZmDRIK1-R187-S514	ZM 336372	51.7833	-1.00447
I20	ZmDRIK1-R187-S514	ZCL278	51.782	-1.00576
G09	ZmDRIK1-R187-S514	ZSTK474	51.7726	-1.01515
C11	ZmDRIK1-R187-S514	MK-2206 2HCl	51.7725	-1.01526
C14	ZmDRIK1-R187-S514	KRN 633	51.767	-1.02073
D15	ZmDRIK1-R187-S514	BI 2536	51.7613	-1.02643
N22	ZmDRIK1-R187-S514	AR-A014418	51.7574	-1.0304
H19	ZmDRIK1-R187-S514	Lenvatinib (E7080)	51.7434	-1.04435
J18	ZmDRIK1-R187-S514	AZD2858	51.7417	-1.04604
A23	ZmDRIK1-R187-S514	JNK Inhibitor IX	51.7415	-1.04623
H14	ZmDRIK1-R187-S514	BS-181 HCl	51.7414	-1.04641
A20	ZmDRIK1-R187-S514	GSK461364	51.7348	-1.05293
E14	ZmDRIK1-R187-S514	BMS-777607	51.7286	-1.05915
O02	ZmDRIK1-R187-S514	ZM 323881 HCl	51.7236	-1.06417
F11	ZmDRIK1-R187-S514	NVP-ADW742	51.7172	-1.07052
A19	ZmDRIK1-R187-S514	Brivanib Alaninate (BMS-582664)	51.7073	-1.08045
D10	ZmDRIK1-R187-S514	PIK-93	51.7035	-1.08429
C19	ZmDRIK1-R187-S514	SNS-032 (BMS-387032)	51.6997	-1.08809
D09	ZmDRIK1-R187-S514	SL-327	51.6974	-1.09041
N13	ZmDRIK1-R187-S514	CCT137690	51.6957	-1.09208
C20	ZmDRIK1-R187-S514	SGI-1776 free base	51.692	-1.09579
F21	ZmDRIK1-R187-S514	PD98059	51.6834	-1.10439
D19	ZmDRIK1-R187-S514	Barasertib (AZD1152-HQPA)	51.6797	-1.10811
N09	ZmDRIK1-R187-S514	A-769662	51.6756	-1.11218
G11	ZmDRIK1-R187-S514	Refametinib (RDEA119)	51.6696	-1.11819
F19	ZmDRIK1-R187-S514	Roscovitine (Seliciclib)	51.663	-1.12481
K17	ZmDRIK1-R187-S514	MK-5108 (VX-689)	51.6517	-1.13612
I18	ZmDRIK1-R187-S514	Ro3280	51.6493	-1.13848
I10	ZmDRIK1-R187-S514	CX-6258 HCl	51.6484	-1.13934
G20	ZmDRIK1-R187-S514	PIK-293	51.6466	-1.14121
D21	ZmDRIK1-R187-S514	CYC116	51.6448	-1.14302
B19	ZmDRIK1-R187-S514	AG-490 (Tyrphostin B42)	51.6345	-1.15329
K18	ZmDRIK1-R187-S514	NMS-P937 (NMS1286937)	51.6344	-1.15342
J23	ZmDRIK1-R187-S514	AG-18	51.6264	-1.1614
N08	ZmDRIK1-R187-S514	IPI-145 (INK1197)	51.6258	-1.16198
G14	ZmDRIK1-R187-S514	KU-60019	51.6147	-1.17305
F20	ZmDRIK1-R187-S514	OSI-420	51.5866	-1.2012
I14	ZmDRIK1-R187-S514	AZD1080	51.5724	-1.21537
H18	ZmDRIK1-R187-S514	AZD8931 (Sapitinib)	51.5701	-1.21767
B14	ZmDRIK1-R187-S514	PHT-427	51.5485	-1.23929
F13	ZmDRIK1-R187-S514	U0126-EtOH	51.5299	-1.25787
E19	ZmDRIK1-R187-S514	PLX-4720	51.5204	-1.26735
J14	ZmDRIK1-R187-S514	10058-F4	51.5152	-1.27254
E21	ZmDRIK1-R187-S514	WZ4002	51.5137	-1.27412
E11	ZmDRIK1-R187-S514	Brivanib (BMS-540215)	51.5046	-1.28322
D11	ZmDRIK1-R187-S514	SU11274	51.4744	-1.31339
M18	ZmDRIK1-R187-S514	PD173955	51.4252	-1.36259
G17	ZmDRIK1-R187-S514	Alisertib (MLN8237)	51.4216	-1.36619
L22	ZmDRIK1-R187-S514	KN-62	51.3968	-1.39094
J05	ZmDRIK1-R187-S514	DCC-2036 (Rebastinib)	51.3826	-1.4052
H05	ZmDRIK1-R187-S514	Rapamycin (Sirolimus)	51.377	-1.41077
M04	ZmDRIK1-R187-S514	BAY 11-7082	51.2799	-1.50788
G10	ZmDRIK1-R187-S514	CCT129202	51.2304	-1.5574
D23	ZmDRIK1-R187-S514	ZM 39923 HCl	51.2101	-1.57772
B23	ZmDRIK1-R187-S514	PQ 401	51.1996	-1.5882
K10	ZmDRIK1-R187-S514	CGI1746	51.1778	-1.61002
P14	ZmDRIK1-R187-S514	GZD824	51.1764	-1.61134
D20	ZmDRIK1-R187-S514	BMS-794833	50.8301	-1.9577
E20	ZmDRIK1-R187-S514	NVP-BHG712	50.742	-2.04581
D07	ZmDRIK1-R187-S514	Temsirolimus (CCI-779)	50.7142	-2.07357
D24	ZmDRIK1-R187-S514	Bardoxolone Methyl	49.9011	-2.88663
O18	ZmDRIK1-R187-S514	PFK15	49.7941	-2.99364
I19	ZmDRIK1-R187-S514	WP1066	49.3984	-3.38935
K01	ZmDRIK1-R187-S514	Degrasyn (WP1130)	47.0701	-5.71772
K11	ZmDRIK1-R187-S514	AMG-900	46.6642	-6.12362
G18	ZmDRIK1-R187-S514	AST-1306	44.8055	-7.98227
C06	ZmDRIK1-R187-S514	MGCD-265	41.9254	-10.8624
L18	ZmDRIK1-R187-S514	CNX-774	41.844	-10.9437
B12	ZmDRIK1-R187-S514	Quizartinib (AC220)	41.3141	-11.4737
A07	ZmDRIK1-R187-S514	Sorafenib Tosylate	40.7992	-11.9886
K06	ZmDRIK1-R187-S514	Cabozantinib malate (XL184)	37.8538	-14.934
G21	ZmDRIK1-R187-S514	Regorafenib (BAY 73-4506)	37.4414	-15.3464
C05	ZmDRIK1-R187-S514	Nilotinib (AMN-107)	32.9653	-19.8225
I12	ZmDRIK1-R187-S514	IPA-3	32.2029	-20.5849
E04	ZmDRIK1-R187-S514	Vemurafenib (PLX4032)	31.2457	-21.5421
G19	ZmDRIK1-R187-S514	SNS-314 Mesylate	28.8695	-23.9183
N17	ZmDRIK1-R187-S514	TAK-285	27.1426	-25.6451

## Sheet: ZmDRIK1-K217-P492
Supplemental Table S1. Small molecule library thermal profiling for DRIK1 hits identification
Well	Protein	Ligand	Tm B	dTm B	M.w.	Targets	Information
A04	ZmDRIK1-K217-P492	Amuvatinib (MP-470)	59.3988	9.06393	447.51	FLT3,c-RET,PDGFR,c-Kit	Amuvatinib (MP-470) is a potent and multi-targeted inhibitor of c-Kit, PDGFRα and Flt3 with IC50 of 10 nM, 40 nM and 81 nM, respectively. Phase 2.
P18	ZmDRIK1-K217-P492	TAK-632	54.2489	3.91403	554.52	Raf	TAK-632 is a potent pan-Raf inhibitor with IC50 of 8.3 nM and 1.4 nM for B-Raf(wt) and C-Raf, respectively, showing less or no inhibition against other tested kinases.
A02	ZmDRIK1-K217-P492	ENMD-2076	53.8205	3.48555	375.47	Aurora Kinase,FLT3,VEGFR	ENMD-2076 has selective activity against Aurora A and Flt3 with IC50 of 14 nM and 1.86 nM, 25-fold selective for Aurora A than over Aurora B and less potent to VEGFR2/KDR and VEGFR3, FGFR1 and FGFR2 and PDGFRα. Phase 2.
G24	ZmDRIK1-K217-P492	Butein	52.1117	1.77677
I07	ZmDRIK1-K217-P492	AS-252424	51.7027	1.36774
B11	ZmDRIK1-K217-P492	SB202190 (FHPI)	51.5518	1.21685
A07	ZmDRIK1-K217-P492	Sorafenib Tosylate	51.5198	1.18489
O24	ZmDRIK1-K217-P492	Pacritinib (SB1518)	51.3723	1.03743
H10	ZmDRIK1-K217-P492	SAR245409 (XL765)	51.276	0.941139
I02	ZmDRIK1-K217-P492	WHI-P154	51.0287	0.693752
O12	ZmDRIK1-K217-P492	TIC10	51.0203	0.685417
P21	ZmDRIK1-K217-P492	IMD 0354	50.8612	0.526295
P24	ZmDRIK1-K217-P492	DMSO	50.843	0.508091
C18	ZmDRIK1-K217-P492	RAF265 (CHIR-265)	50.7249	0.390018
M14	ZmDRIK1-K217-P492	AVL-292	50.7025	0.367592
P11	ZmDRIK1-K217-P492	SB415286	50.544	0.209118
H12	ZmDRIK1-K217-P492	CP-673451	50.5377	0.202801
J19	ZmDRIK1-K217-P492	AZD4547	50.5291	0.194206
M10	ZmDRIK1-K217-P492	MK-8745	50.5092	0.174259
C17	ZmDRIK1-K217-P492	XL147	50.4692	0.134277
C12	ZmDRIK1-K217-P492	Hesperadin	50.4434	0.108456
O22	ZmDRIK1-K217-P492	LDC000067	50.4082	0.0732918
E12	ZmDRIK1-K217-P492	BIX 02189	50.3905	0.0555649
A12	ZmDRIK1-K217-P492	AT7519	50.3516	0.0166435
J15	ZmDRIK1-K217-P492	Milciclib (PHA-848125)	50.2916	-0.0432777
K02	ZmDRIK1-K217-P492	GW5074	50.2888	-0.0460777
E04	ZmDRIK1-K217-P492	Vemurafenib (PLX4032)	50.2687	-0.066246
N11	ZmDRIK1-K217-P492	Dacomitinib (PF299804)	50.243	-0.0918846
P08	ZmDRIK1-K217-P492	PD168393	50.2426	-0.0922737
J17	ZmDRIK1-K217-P492	Dovitinib (TKI-258) Dilactic Acid	50.2402	-0.0946846
K24	ZmDRIK1-K217-P492	BMS-345541	50.2351	-0.0997848
D12	ZmDRIK1-K217-P492	BIX 02188	50.1875	-0.147408
L24	ZmDRIK1-K217-P492	CA75 (GAK)	50.1619	-0.173035
C11	ZmDRIK1-K217-P492	MK-2206 2HCl	50.1565	-0.17844
M12	ZmDRIK1-K217-P492	AZD3463	50.1513	-0.183578
L23	ZmDRIK1-K217-P492	CEP-32496	50.128	-0.206913
N14	ZmDRIK1-K217-P492	SKI II	50.1149	-0.220005
O11	ZmDRIK1-K217-P492	AG-1478 (Tyrphostin AG-1478)	50.0917	-0.243229
P23	ZmDRIK1-K217-P492	TCS 359	50.0895	-0.245434
M11	ZmDRIK1-K217-P492	PH-797804	50.0865	-0.248402
B24	ZmDRIK1-K217-P492	P276-00	50.06	-0.274921
G19	ZmDRIK1-K217-P492	SNS-314 Mesylate	50.0583	-0.276634
N02	ZmDRIK1-K217-P492	Tyrphostin 9	50.0371	-0.297771
G13	ZmDRIK1-K217-P492	ZM 447439	50.0211	-0.313824
E06	ZmDRIK1-K217-P492	Ki8751	50.0141	-0.320824
F12	ZmDRIK1-K217-P492	AZD7762	50.0116	-0.32333
N24	ZmDRIK1-K217-P492	UNC-AA-1-0013 (AAK1)	50.0107	-0.324192
P20	ZmDRIK1-K217-P492	HS-173	50.0093	-0.325642
A24	ZmDRIK1-K217-P492	Tyrphostin AG 1296	49.9941	-0.340813
E24	ZmDRIK1-K217-P492	PRT062607 (P505-15)	49.9864	-0.348488
J11	ZmDRIK1-K217-P492	TAK-901	49.9823	-0.352562
P19	ZmDRIK1-K217-P492	Tyrphostin AG 879	49.9773	-0.357616
I15	ZmDRIK1-K217-P492	BGT226 (NVP-BGT226)	49.9568	-0.378109
P22	ZmDRIK1-K217-P492	EHT 1864	49.9347	-0.400208
B03	ZmDRIK1-K217-P492	Dovitinib (TKI-258)	49.8959	-0.439014
F10	ZmDRIK1-K217-P492	LY2228820	49.882	-0.452919
I13	ZmDRIK1-K217-P492	Crenolanib (CP-868596)	49.8817	-0.45322
D11	ZmDRIK1-K217-P492	SU11274	49.8719	-0.463032
L18	ZmDRIK1-K217-P492	CNX-774	49.8629	-0.471966
O21	ZmDRIK1-K217-P492	Golvatinib (E7050)	49.8619	-0.472992
I16	ZmDRIK1-K217-P492	RKI-1447	49.8544	-0.480499
C24	ZmDRIK1-K217-P492	NSC 23766	49.8495	-0.485382
B10	ZmDRIK1-K217-P492	AEE788 (NVP-AEE788)	49.8407	-0.494209
P09	ZmDRIK1-K217-P492	KX2-391	49.8387	-0.496239
O17	ZmDRIK1-K217-P492	Tofacitinib (CP-690550)	49.8343	-0.500576
E10	ZmDRIK1-K217-P492	Ponatinib (AP24534)	49.8304	-0.504555
E23	ZmDRIK1-K217-P492	GNF-5	49.8277	-0.507164
F24	ZmDRIK1-K217-P492	DMSO	49.8268	-0.508087
C14	ZmDRIK1-K217-P492	KRN 633	49.8145	-0.52042
N17	ZmDRIK1-K217-P492	TAK-285	49.8081	-0.526768
H11	ZmDRIK1-K217-P492	OSI-906 (Linsitinib)	49.8045	-0.530357
I21	ZmDRIK1-K217-P492	Torin 2	49.8042	-0.530754
G12	ZmDRIK1-K217-P492	R406 (free base)	49.8022	-0.532722
H20	ZmDRIK1-K217-P492	AZ 960	49.802	-0.532894
P10	ZmDRIK1-K217-P492	Zotarolimus(ABT-578)	49.8013	-0.53363
B22	ZmDRIK1-K217-P492	PP242	49.7895	-0.545376
D10	ZmDRIK1-K217-P492	PIK-93	49.7792	-0.555733
J06	ZmDRIK1-K217-P492	Piceatannol	49.7683	-0.566616
C22	ZmDRIK1-K217-P492	CYT387	49.761	-0.573898
C20	ZmDRIK1-K217-P492	SGI-1776 free base	49.7589	-0.576031
P16	ZmDRIK1-K217-P492	Losmapimod (GW856553X)	49.7579	-0.577034
I11	ZmDRIK1-K217-P492	GSK1838705A	49.7569	-0.577969
O15	ZmDRIK1-K217-P492	NVP-BVU972	49.7422	-0.592701
A06	ZmDRIK1-K217-P492	TG100-115	49.7352	-0.599709
O09	ZmDRIK1-K217-P492	CH5132799	49.7274	-0.607533
P07	ZmDRIK1-K217-P492	CHIR-124	49.7138	-0.621132
P15	ZmDRIK1-K217-P492	3-Methyladenine	49.7135	-0.621403
H24	ZmDRIK1-K217-P492	Staurosporine	49.704	-0.630913
K12	ZmDRIK1-K217-P492	VE-822	49.701	-0.633888
C10	ZmDRIK1-K217-P492	PHA-793887	49.7004	-0.63446
O10	ZmDRIK1-K217-P492	GSK2334470	49.699	-0.635887
J24	ZmDRIK1-K217-P492	LP-935509 (AAK1)	49.6966	-0.638264
P17	ZmDRIK1-K217-P492	Sotrastaurin	49.6928	-0.64212
F20	ZmDRIK1-K217-P492	OSI-420	49.6829	-0.651974
E19	ZmDRIK1-K217-P492	PLX-4720	49.6821	-0.652767
N19	ZmDRIK1-K217-P492	INK 128 (MLN0128)	49.6762	-0.658749
C09	ZmDRIK1-K217-P492	GDC-0941	49.6697	-0.665253
E18	ZmDRIK1-K217-P492	PF-4708671	49.6688	-0.666126
H21	ZmDRIK1-K217-P492	WZ8040	49.6682	-0.666706
A14	ZmDRIK1-K217-P492	AZD8055	49.667	-0.667934
F11	ZmDRIK1-K217-P492	NVP-ADW742	49.6637	-0.671177
B18	ZmDRIK1-K217-P492	KW-2449	49.6626	-0.672264
D16	ZmDRIK1-K217-P492	H 89 2HCl	49.6548	-0.680092
J22	ZmDRIK1-K217-P492	GNE-9605	49.6496	-0.685268
F16	ZmDRIK1-K217-P492	Acadesine	49.6442	-0.690708
A10	ZmDRIK1-K217-P492	HMN-214	49.6413	-0.693569
C21	ZmDRIK1-K217-P492	WZ3146	49.6389	-0.695992
F15	ZmDRIK1-K217-P492	SGX-523	49.6348	-0.700134
D09	ZmDRIK1-K217-P492	SL-327	49.6338	-0.701134
D20	ZmDRIK1-K217-P492	BMS-794833	49.6183	-0.716629
O19	ZmDRIK1-K217-P492	BYL719	49.617	-0.717922
B19	ZmDRIK1-K217-P492	AG-490 (Tyrphostin B42)	49.6124	-0.722485
K21	ZmDRIK1-K217-P492	TPCA-1	49.6114	-0.723545
J21	ZmDRIK1-K217-P492	TAE226 (NVP-TAE226)	49.6095	-0.725422
H22	ZmDRIK1-K217-P492	Telatinib	49.5954	-0.739479
H17	ZmDRIK1-K217-P492	AT9283	49.5924	-0.742474
J12	ZmDRIK1-K217-P492	PF-3758309	49.5868	-0.748154
I24	ZmDRIK1-K217-P492	GDC-0349	49.586	-0.748894
L12	ZmDRIK1-K217-P492	AZD1208	49.5828	-0.752151
K17	ZmDRIK1-K217-P492	MK-5108 (VX-689)	49.5804	-0.754459
P02	ZmDRIK1-K217-P492	ZM 306416	49.5768	-0.758064
D14	ZmDRIK1-K217-P492	AT7867	49.5757	-0.759212
J01	ZmDRIK1-K217-P492	Palomid 529 (P529)	49.5753	-0.759567
G09	ZmDRIK1-K217-P492	ZSTK474	49.5732	-0.761662
A09	ZmDRIK1-K217-P492	AC480 (BMS-599626)	49.5684	-0.766457
N12	ZmDRIK1-K217-P492	NU6027	49.5678	-0.767101
B09	ZmDRIK1-K217-P492	Masitinib (AB1010)	49.5614	-0.77346
D21	ZmDRIK1-K217-P492	CYC116	49.5602	-0.774754
A17	ZmDRIK1-K217-P492	Palbociclib (PD-0332991) HCl	49.5595	-0.775406
O13	ZmDRIK1-K217-P492	AZ 628	49.5587	-0.776218
L02	ZmDRIK1-K217-P492	IKK-16 (IKK Inhibitor VII)	49.5488	-0.786064
I14	ZmDRIK1-K217-P492	AZD1080	49.548	-0.786945
E16	ZmDRIK1-K217-P492	TWS119	49.545	-0.789902
P03	ZmDRIK1-K217-P492	Fostamatinib (R788)	49.5427	-0.792233
P06	ZmDRIK1-K217-P492	VX-702	49.5427	-0.792255
B06	ZmDRIK1-K217-P492	GSK1059615	49.5392	-0.795734
E11	ZmDRIK1-K217-P492	Brivanib (BMS-540215)	49.5391	-0.79583
A20	ZmDRIK1-K217-P492	GSK461364	49.5389	-0.796032
A22	ZmDRIK1-K217-P492	Mubritinib (TAK 165)	49.5321	-0.802765
D06	ZmDRIK1-K217-P492	Rigosertib (ON-01910)	49.5301	-0.804825
N21	ZmDRIK1-K217-P492	Semaxanib (SU5416)	49.5242	-0.810699
N13	ZmDRIK1-K217-P492	CCT137690	49.5207	-0.814236
O02	ZmDRIK1-K217-P492	ZM 323881 HCl	49.519	-0.815899
I23	ZmDRIK1-K217-P492	WH-4-023	49.5091	-0.825764
L21	ZmDRIK1-K217-P492	SAR131675	49.5075	-0.827419
G10	ZmDRIK1-K217-P492	CCT129202	49.5051	-0.829826
A18	ZmDRIK1-K217-P492	AZD8330	49.5048	-0.830093
O07	ZmDRIK1-K217-P492	CAY10505	49.5008	-0.834137
H08	ZmDRIK1-K217-P492	Pimasertib (AS-703026)	49.4939	-0.841011
I22	ZmDRIK1-K217-P492	GNE-0877	49.4865	-0.848412
N18	ZmDRIK1-K217-P492	CO-1686 (AVL-301)	49.4852	-0.849705
F18	ZmDRIK1-K217-P492	LY2784544	49.4851	-0.849854
G06	ZmDRIK1-K217-P492	Pelitinib (EKB-569)	49.4805	-0.854404
D18	ZmDRIK1-K217-P492	AZD1480	49.4793	-0.855644
N08	ZmDRIK1-K217-P492	IPI-145 (INK1197)	49.4748	-0.860142
O14	ZmDRIK1-K217-P492	PF-543	49.4732	-0.861744
B07	ZmDRIK1-K217-P492	Sunitinib Malate	49.4711	-0.863853
E09	ZmDRIK1-K217-P492	Crizotinib (PF-02341066)	49.467	-0.867939
B16	ZmDRIK1-K217-P492	BIRB 796 (Doramapimod)	49.4622	-0.8727
A15	ZmDRIK1-K217-P492	LY294002	49.4609	-0.874031
A05	ZmDRIK1-K217-P492	Lapatinib (GW-572016) Ditosylate	49.4589	-0.876038
C08	ZmDRIK1-K217-P492	Thiazovivin	49.4561	-0.878792
B20	ZmDRIK1-K217-P492	R406	49.4524	-0.882458
B13	ZmDRIK1-K217-P492	GSK1904529A	49.4395	-0.89542
P05	ZmDRIK1-K217-P492	A-674563	49.4373	-0.897564
G23	ZmDRIK1-K217-P492	GNE-7915	49.4367	-0.898216
C15	ZmDRIK1-K217-P492	Danusertib (PHA-739358)	49.4303	-0.904556
N06	ZmDRIK1-K217-P492	Tofacitinib (CP-690550) Citrate	49.4299	-0.904961
C13	ZmDRIK1-K217-P492	PF-04217903	49.4259	-0.909
O05	ZmDRIK1-K217-P492	WYE-125132 (WYE-132)	49.4254	-0.909504
E07	ZmDRIK1-K217-P492	Vandetanib (ZD6474)	49.4245	-0.910458
J10	ZmDRIK1-K217-P492	AZ20	49.4214	-0.913483
E20	ZmDRIK1-K217-P492	NVP-BHG712	49.4214	-0.913548
F05	ZmDRIK1-K217-P492	PD0325901	49.4183	-0.916634
A08	ZmDRIK1-K217-P492	PHA-680632	49.4111	-0.923832
B04	ZmDRIK1-K217-P492	JNJ-7706621	49.4105	-0.924439
D19	ZmDRIK1-K217-P492	Barasertib (AZD1152-HQPA)	49.4078	-0.927158
O04	ZmDRIK1-K217-P492	CHIR-99021 (CT99021) HCl	49.4072	-0.927689
H23	ZmDRIK1-K217-P492	VE-821	49.4068	-0.928127
G11	ZmDRIK1-K217-P492	Refametinib (RDEA119)	49.4052	-0.929676
O20	ZmDRIK1-K217-P492	K-Ras(G12C) inhibitor 9	49.3997	-0.935196
D22	ZmDRIK1-K217-P492	SB590885	49.399	-0.935875
L14	ZmDRIK1-K217-P492	SSR128129E	49.3956	-0.939327
B17	ZmDRIK1-K217-P492	Triciribine	49.3947	-0.94025
P13	ZmDRIK1-K217-P492	AMG-458	49.3946	-0.940285
A11	ZmDRIK1-K217-P492	SB203580	49.3937	-0.941189
E22	ZmDRIK1-K217-P492	Apatinib	49.3913	-0.943565
A16	ZmDRIK1-K217-P492	Fasudil (HA-1077) HCl	49.3859	-0.948971
O08	ZmDRIK1-K217-P492	XL019	49.3853	-0.949566
K19	ZmDRIK1-K217-P492	CEP-33779	49.3846	-0.950348
J13	ZmDRIK1-K217-P492	MK-8776 (SCH 900776)	49.3839	-0.951
M13	ZmDRIK1-K217-P492	PF-04691502	49.3822	-0.952686
L08	ZmDRIK1-K217-P492	VS-5584 (SB2343)	49.3822	-0.952694
C04	ZmDRIK1-K217-P492	PD173074	49.3726	-0.962349
B23	ZmDRIK1-K217-P492	PQ 401	49.3725	-0.962387
L11	ZmDRIK1-K217-P492	ZM 336372	49.3694	-0.965492
F02	ZmDRIK1-K217-P492	OSI-930	49.3641	-0.970799
C07	ZmDRIK1-K217-P492	Tandutinib (MLN518)	49.3636	-0.971294
K15	ZmDRIK1-K217-P492	HER2-Inhibitor-1	49.3632	-0.971741
B21	ZmDRIK1-K217-P492	TGX-221	49.3614	-0.973461
K13	ZmDRIK1-K217-P492	TG101348 (SAR302503)	49.3606	-0.974258
C19	ZmDRIK1-K217-P492	SNS-032 (BMS-387032)	49.3576	-0.977314
J18	ZmDRIK1-K217-P492	AZD2858	49.3565	-0.97839
E14	ZmDRIK1-K217-P492	BMS-777607	49.356	-0.978863
O23	ZmDRIK1-K217-P492	GSK2636771	49.3554	-0.979534
N20	ZmDRIK1-K217-P492	6H05	49.3528	-0.982155
L13	ZmDRIK1-K217-P492	PHA-767491	49.3513	-0.983601
N22	ZmDRIK1-K217-P492	AR-A014418	49.3511	-0.983765
M17	ZmDRIK1-K217-P492	AZD2014	49.3506	-0.984268
L09	ZmDRIK1-K217-P492	TG101209	49.3505	-0.984436
G04	ZmDRIK1-K217-P492	BX-912	49.349	-0.985874
K14	ZmDRIK1-K217-P492	LY2835219	49.3486	-0.986324
J23	ZmDRIK1-K217-P492	AG-18	49.3483	-0.98663
I08	ZmDRIK1-K217-P492	AP26113	49.3479	-0.98698
L05	ZmDRIK1-K217-P492	A66	49.3469	-0.987965
I05	ZmDRIK1-K217-P492	LY2603618	49.343	-0.991932
O16	ZmDRIK1-K217-P492	Skepinone-L	49.3426	-0.99231
L15	ZmDRIK1-K217-P492	Varlitinib	49.3423	-0.992607
F22	ZmDRIK1-K217-P492	CAL-101 (Idelalisib)	49.3398	-0.995087
I09	ZmDRIK1-K217-P492	NVP-BSK805 2HCl	49.3359	-0.999035
N07	ZmDRIK1-K217-P492	AS-604850	49.3356	-0.999329
H15	ZmDRIK1-K217-P492	JNJ-38877605	49.3327	-1.00221
A19	ZmDRIK1-K217-P492	Brivanib Alaninate (BMS-582664)	49.3316	-1.0033
F17	ZmDRIK1-K217-P492	BMS-754807	49.331	-1.00392
M06	ZmDRIK1-K217-P492	SC-514	49.3308	-1.00409
L10	ZmDRIK1-K217-P492	PP1	49.322	-1.01294
B05	ZmDRIK1-K217-P492	Motesanib Diphosphate (AMG-706)	49.321	-1.01392
G08	ZmDRIK1-K217-P492	GSK429286A	49.3176	-1.01733
J14	ZmDRIK1-K217-P492	10058-F4	49.3168	-1.01814
I20	ZmDRIK1-K217-P492	ZCL278	49.316	-1.01894
H19	ZmDRIK1-K217-P492	Lenvatinib (E7080)	49.313	-1.02195
B08	ZmDRIK1-K217-P492	VX-745	49.3086	-1.02626
F06	ZmDRIK1-K217-P492	Ruxolitinib (INCB018424)	49.3066	-1.02833
N05	ZmDRIK1-K217-P492	GSK2126458 (GSK458)	49.3063	-1.02859
O03	ZmDRIK1-K217-P492	OSI-027	49.3038	-1.03107
N16	ZmDRIK1-K217-P492	GSK650394	49.3038	-1.03113
B02	ZmDRIK1-K217-P492	CUDC-101	49.3006	-1.03431
G20	ZmDRIK1-K217-P492	PIK-293	49.299	-1.03592
E08	ZmDRIK1-K217-P492	AZD6482	49.2964	-1.03851
H13	ZmDRIK1-K217-P492	GDC-0879	49.2926	-1.04234
M08	ZmDRIK1-K217-P492	CZC24832	49.291	-1.04395
M24	ZmDRIK1-K217-P492	ETP-46464	49.2895	-1.04541
G22	ZmDRIK1-K217-P492	PIK-294	49.2841	-1.05079
C16	ZmDRIK1-K217-P492	Tie2 kinase inhibitor	49.2804	-1.05453
H16	ZmDRIK1-K217-P492	BMS-265246	49.28	-1.05491
N03	ZmDRIK1-K217-P492	PP121	49.2776	-1.05731
N23	ZmDRIK1-K217-P492	AZD5363	49.2764	-1.05849
D08	ZmDRIK1-K217-P492	SP600125	49.2741	-1.06081
E02	ZmDRIK1-K217-P492	YM201636	49.2628	-1.07215
G15	ZmDRIK1-K217-P492	GSK690693	49.2585	-1.07644
D05	ZmDRIK1-K217-P492	NVP-AEW541	49.2581	-1.07685
N15	ZmDRIK1-K217-P492	CUDC-907	49.2571	-1.07777
P04	ZmDRIK1-K217-P492	TAK-715	49.2523	-1.0826
M15	ZmDRIK1-K217-P492	Wortmannin	49.2502	-1.08475
H02	ZmDRIK1-K217-P492	AG-1024	49.2498	-1.08508
A03	ZmDRIK1-K217-P492	Cediranib (AZD2171)	49.2484	-1.08652
A23	ZmDRIK1-K217-P492	JNK Inhibitor IX	49.2482	-1.08673
K04	ZmDRIK1-K217-P492	PF-477736	49.245	-1.08995
F13	ZmDRIK1-K217-P492	U0126-EtOH	49.2436	-1.09132
J09	ZmDRIK1-K217-P492	R547	49.2432	-1.0917
F03	ZmDRIK1-K217-P492	Erlotinib HCl (OSI-744)	49.2425	-1.09239
G17	ZmDRIK1-K217-P492	Alisertib (MLN8237)	49.2381	-1.0968
M19	ZmDRIK1-K217-P492	GDC-0068	49.2374	-1.09753
N04	ZmDRIK1-K217-P492	Icotinib	49.2363	-1.09865
K18	ZmDRIK1-K217-P492	NMS-P937 (NMS1286937)	49.2353	-1.09964
K20	ZmDRIK1-K217-P492	WZ4003	49.2319	-1.10298
M20	ZmDRIK1-K217-P492	TG003	49.229	-1.10594
C01	ZmDRIK1-K217-P492	Saracatinib (AZD0530)	49.2286	-1.10634
E13	ZmDRIK1-K217-P492	Vatalanib (PTK787) 2HCl	49.2282	-1.10674
P01	ZmDRIK1-K217-P492	Quercetin	49.2265	-1.10845
D04	ZmDRIK1-K217-P492	WYE-354	49.2227	-1.11226
F23	ZmDRIK1-K217-P492	SMI-4a	49.2183	-1.11661
L17	ZmDRIK1-K217-P492	MK-2461	49.2139	-1.12101
F19	ZmDRIK1-K217-P492	Roscovitine (Seliciclib)	49.212	-1.12286
F21	ZmDRIK1-K217-P492	PD98059	49.2001	-1.13485
H18	ZmDRIK1-K217-P492	AZD8931 (Sapitinib)	49.1984	-1.13647
G05	ZmDRIK1-K217-P492	PI-103	49.198	-1.13691
M07	ZmDRIK1-K217-P492	Ibrutinib (PCI-32765)	49.1974	-1.13753
A21	ZmDRIK1-K217-P492	CP-724714	49.1939	-1.14101
F08	ZmDRIK1-K217-P492	TSU-68 (SU6668)	49.1931	-1.14181
L19	ZmDRIK1-K217-P492	Dabrafenib (GSK2118436)	49.1912	-1.14369
K16	ZmDRIK1-K217-P492	CNX-2006	49.1892	-1.14573
K07	ZmDRIK1-K217-P492	Trametinib (GSK1120212)	49.1889	-1.14598
J04	ZmDRIK1-K217-P492	S-Ruxolitinib (INCB018424)	49.1848	-1.15014
E05	ZmDRIK1-K217-P492	Pazopanib HCl (GW786034 HCl)	49.1826	-1.15228
K05	ZmDRIK1-K217-P492	CCT128930	49.1824	-1.1525
M16	ZmDRIK1-K217-P492	GF109203X	49.1793	-1.15557
C23	ZmDRIK1-K217-P492	XMD8-92	49.1782	-1.1567
F07	ZmDRIK1-K217-P492	VX-680 (Tozasertib)	49.1757	-1.15925
L06	ZmDRIK1-K217-P492	JNK-IN-8	49.1745	-1.16043
L20	ZmDRIK1-K217-P492	EHop-016	49.1726	-1.16234
L07	ZmDRIK1-K217-P492	Flavopiridol HCl	49.1718	-1.16314
M23	ZmDRIK1-K217-P492	Filgotinib (GLPG0634)	49.1717	-1.16317
M09	ZmDRIK1-K217-P492	GDC-0980 (RG7422)	49.1713	-1.16364
I03	ZmDRIK1-K217-P492	Chrysophanic Acid	49.1671	-1.16786
M02	ZmDRIK1-K217-P492	PF-562271	49.1663	-1.16856
I06	ZmDRIK1-K217-P492	Pazopanib	49.1606	-1.17433
J03	ZmDRIK1-K217-P492	Imatinib (STI571)	49.1504	-1.18451
I18	ZmDRIK1-K217-P492	Ro3280	49.1483	-1.18659
G14	ZmDRIK1-K217-P492	KU-60019	49.1461	-1.18884
K09	ZmDRIK1-K217-P492	WAY-600	49.1428	-1.19213
J20	ZmDRIK1-K217-P492	AZD9291	49.1405	-1.19439
E21	ZmDRIK1-K217-P492	WZ4002	49.1393	-1.19558
C03	ZmDRIK1-K217-P492	PD184352 (CI-1040)	49.1383	-1.19659
G02	ZmDRIK1-K217-P492	KU-0063794	49.1292	-1.2057
I10	ZmDRIK1-K217-P492	CX-6258 HCl	49.1235	-1.21137
E17	ZmDRIK1-K217-P492	Everolimus (RAD001)	49.1187	-1.21625
L04	ZmDRIK1-K217-P492	Go 6983	49.1132	-1.22169
H03	ZmDRIK1-K217-P492	Imatinib Mesylate (STI571)	49.1058	-1.22914
N10	ZmDRIK1-K217-P492	LDK378	49.1012	-1.2337
B01	ZmDRIK1-K217-P492	Axitinib	49.0964	-1.23851
M03	ZmDRIK1-K217-P492	AZD5438	49.0943	-1.2406
L16	ZmDRIK1-K217-P492	Ro 31-8220 Mesylate	49.0933	-1.24165
D03	ZmDRIK1-K217-P492	Dasatinib	49.0929	-1.24199
N09	ZmDRIK1-K217-P492	A-769662	49.0928	-1.24212
J05	ZmDRIK1-K217-P492	DCC-2036 (Rebastinib)	49.0864	-1.24847
J02	ZmDRIK1-K217-P492	TG100713	49.0848	-1.25013
G07	ZmDRIK1-K217-P492	Y-27632 2HCl	49.081	-1.25393
K08	ZmDRIK1-K217-P492	PP2	49.0805	-1.25442
F09	ZmDRIK1-K217-P492	PHA-665752	49.0801	-1.25483
O01	ZmDRIK1-K217-P492	Indirubin	49.0783	-1.25659
J07	ZmDRIK1-K217-P492	PF-00562271	49.0728	-1.26209
H14	ZmDRIK1-K217-P492	BS-181 HCl	49.0565	-1.27841
H09	ZmDRIK1-K217-P492	SB216763	49.0425	-1.29236
J16	ZmDRIK1-K217-P492	BIO	49.0425	-1.29236
J08	ZmDRIK1-K217-P492	MEK162 (ARRY-162)	49.0368	-1.29812
F01	ZmDRIK1-K217-P492	Afatinib (BIBW2992)	49.0345	-1.30044
K03	ZmDRIK1-K217-P492	Phenformin HCl	49.0306	-1.30436
I01	ZmDRIK1-K217-P492	Volasertib (BI 6727)	49.03	-1.30492
I17	ZmDRIK1-K217-P492	Dinaciclib (SCH727965)	49.0284	-1.3065
L03	ZmDRIK1-K217-P492	TAK-733	49.0167	-1.31823
E01	ZmDRIK1-K217-P492	Nintedanib (BIBF 1120)	49.0154	-1.3195
A13	ZmDRIK1-K217-P492	KU-55933 (ATM Kinase Inhibitor)	49.0112	-1.32366
M01	ZmDRIK1-K217-P492	Asiatic Acid	49.0085	-1.32645
F14	ZmDRIK1-K217-P492	PD318088	49.0042	-1.33072
H07	ZmDRIK1-K217-P492	Enzastaurin (LY317615)	49.0029	-1.332
H06	ZmDRIK1-K217-P492	Aurora A Inhibitor I	49.0015	-1.33345
D13	ZmDRIK1-K217-P492	MLN8054	48.9751	-1.35981
D07	ZmDRIK1-K217-P492	Temsirolimus (CCI-779)	48.9739	-1.36099
G03	ZmDRIK1-K217-P492	Gefitinib (ZD1839)	48.9721	-1.3628
D01	ZmDRIK1-K217-P492	Selumetinib (AZD6244)	48.9655	-1.36943
L01	ZmDRIK1-K217-P492	BKM120 (NVP-BKM120)	48.9416	-1.39327
K23	ZmDRIK1-K217-P492	IM-12	48.9048	-1.43014
H05	ZmDRIK1-K217-P492	Rapamycin (Sirolimus)	48.889	-1.44591
G16	ZmDRIK1-K217-P492	PF-573228	48.8801	-1.45483
P12	ZmDRIK1-K217-P492	CGK 733	48.8791	-1.45581
C02	ZmDRIK1-K217-P492	PIK-75	48.8781	-1.45684
H01	ZmDRIK1-K217-P492	Bosutinib (SKI-606)	48.8738	-1.46111
F04	ZmDRIK1-K217-P492	BX-795	48.8709	-1.46398
O06	ZmDRIK1-K217-P492	Fingolimod (FTY720) HCl	48.8651	-1.46983
M21	ZmDRIK1-K217-P492	BI-D1870	48.8584	-1.47647
G18	ZmDRIK1-K217-P492	AST-1306	48.8537	-1.48121
N01	ZmDRIK1-K217-P492	Honokiol	48.8462	-1.48875
G01	ZmDRIK1-K217-P492	BMS-536924	48.8307	-1.50425
K10	ZmDRIK1-K217-P492	CGI1746	48.8259	-1.50902
L22	ZmDRIK1-K217-P492	KN-62	48.5476	-1.78735
B14	ZmDRIK1-K217-P492	PHT-427	48.5443	-1.7906
E03	ZmDRIK1-K217-P492	Ridaforolimus (Deforolimus)	48.4988	-1.83616
M05	ZmDRIK1-K217-P492	NU7441 (KU-57788)	48.3941	-1.94077
D23	ZmDRIK1-K217-P492	ZM 39923 HCl	48.302	-2.03293
M18	ZmDRIK1-K217-P492	PD173955	48.1942	-2.14074
D17	ZmDRIK1-K217-P492	Cabozantinib (XL184)	48.1584	-2.17646
D15	ZmDRIK1-K217-P492	BI 2536	47.9707	-2.36416
M04	ZmDRIK1-K217-P492	BAY 11-7082	47.8514	-2.48355
O18	ZmDRIK1-K217-P492	PFK15	47.3084	-3.02653
D02	ZmDRIK1-K217-P492	Tivozanib (AV-951)	47.0784	-3.25652
K11	ZmDRIK1-K217-P492	AMG-900	46.471	-3.8639
D24	ZmDRIK1-K217-P492	Bardoxolone Methyl	46.2653	-4.06962
A01	ZmDRIK1-K217-P492	Linifanib (ABT-869)	46.1876	-4.14735
I19	ZmDRIK1-K217-P492	WP1066	46.0409	-4.29396
M22	ZmDRIK1-K217-P492	KN-93 Phosphate	45.9376	-4.39726
P14	ZmDRIK1-K217-P492	GZD824	45.7638	-4.57115
B12	ZmDRIK1-K217-P492	Quizartinib (AC220)	45.5605	-4.77444
K01	ZmDRIK1-K217-P492	Degrasyn (WP1130)	45.1258	-5.20913
C06	ZmDRIK1-K217-P492	MGCD-265	44.5813	-5.75358
K06	ZmDRIK1-K217-P492	Cabozantinib malate (XL184)	43.0866	-7.24826
B15	ZmDRIK1-K217-P492	OSU-03012 (AR-12)	41.645	-8.68994
G21	ZmDRIK1-K217-P492	Regorafenib (BAY 73-4506)	41.3495	-8.98543
C05	ZmDRIK1-K217-P492	Nilotinib (AMN-107)	41.0871	-9.24777
I04	ZmDRIK1-K217-P492	GNF-2	40.8691	-9.46579
K22	ZmDRIK1-K217-P492	Sorafenib	38.2401	-12.0948
E15	ZmDRIK1-K217-P492	Foretinib (GSK1363089)	35.4554	-14.8796
I12	ZmDRIK1-K217-P492	IPA-3	35.1942	-15.1407
H04	ZmDRIK1-K217-P492	Genistein	31.574	-18.7609
